# Supplementary material for: High throughput intracellular delivery by viscoelastic mechanoporation
Source: Nat Commun. 2024 Jan 2;15:115. doi: 10.1038/s41467-023-44447-w (PMC10762167; doi:10.1038/s41467-023-44447-w)
Supplement: Supplementary file 4 — Source Data [file 41467_2023_44447_MOESM4_ESM.xlsx]

## Sheet: Figure 2e
Figure 2e
	h = 80 microns						h = 110 microns						h = 125 microns
HA Concentration	0.25 mg/mL		0.5 mg/mL		1 mg/mL		0.25 mg/mL		0.5 mg/mL		1 mg/mL		0.25 mg/mL		0.5 mg/mL		1 mg/mL
	Q, mL/min	FWHM	Q, mL/min	FWHM	Q, mL/min	FWHM	Q, mL/min	FWHM	Q, mL/min	FWHM	Q, mL/min	FWHM	Q, mL/min	FWHM	Q, mL/min	FWHM	Q, mL/min	FWHM
	0.0917	256	0.0703	222	0.0293	216	0.1046	170	0.1	170	0.0478	149.6	0.0898	214	0.0701	203.8	0.0727	122
	0.1818	180	0.1455	160	0.0656	178	0.2089	114	0.1981	110	0.1005	88	0.1795	136	0.1372	210	0.1599	66
	0.2791	138	0.2278	104	0.1038	138	0.3152	188	0.3052	62	0.158	62	0.2825	82	0.2055	90	0.2622	46
	0.3818	90	0.3187	64	0.1453	112	0.407	128.8	0.4184	40	0.2203	54	0.3803	50	0.2786	76	0.381	38
	0.4868	50.8	0.4116	32	0.189	90	0.495	48	0.5267	36	0.284	44	0.4808	36	0.3577	48	0.5058	92.2
	0.5933	34	0.5026	28	0.233	70	0.5915	46	0.6357	38	0.3545	32	0.5826	38	0.4372	50	0.6361	102
	0.7051	34	0.596	32	0.283	58	0.6902	66	0.7455	38	0.4094	30	0.6731	52	0.5134	48	0.7617	46
	0.8095	30	0.678	32	0.3431	50	0.781	44	0.8512	30	0.4812	54	0.7675	66	0.5906	44	0.87	66
	0.9097	32	0.7738	64	0.401	36	0.8655	50	0.9551	36.6	0.554	30	0.8631	68	0.6687	40	0.986	84
	1.0157	34	0.8675	34	0.471	32	0.9404	60	1.0622	68	0.6273	30	0.9581	90	0.7475	54	1.0982	102
	1.117	34	0.9562	46	0.528	28			1.1652	82	0.689	80	1.1475	92	0.8267	71	1.211	112
	1.2068	34	1.0484	30	0.5767	28			1.268	84	0.766	36	1.2434	108	0.9048	86	1.2857	110
	1.2832	42	1.1276	28	0.6571	26			1.3718	116	1.3615	108	1.3429	108	0.9834	102	1.4416	126
	1.3883	40	1.2207	30	0.7075	26			1.4664	84.6	1.433	112	1.4359	120	1.0613	126	1.555	126
	1.4717	44	1.3218	34	0.799	26			1.5684	98	1.504	116	1.5288	122	1.1365	132	1.6755	140
			1.434	38	0.894	62									1.2097	140
															1.2881	146
															1.3622	142
															1.4372	148
															1.5145	140

## Sheet: Figure 2g
Figure 2g
		Q = 0.3 mL/min		Q = 0.6 mL/min		Q = 0.9 mL/min		Q = 1.2 mL/min		Q = 1.4 mL/min		Q = 1.6 mL/min		Q = 1.8 mL/min		Q = 2.0 mL/min
		Aspect Ratio	Area, microns^2	Aspect Ratio	Area, microns^2	Aspect Ratio	Area, microns^2	Aspect Ratio	Area, microns^2	Aspect Ratio	Area, microns^2	Aspect Ratio	Area, microns^2	Aspect Ratio	Area, microns^2	Aspect Ratio	Area, microns^2
		2	154.5	2.7	217	3	285	3.3913	314	2.53846	68.75	1.8	69.25	5	175.25	3.88235	217.5
		1.95833	220.25	2.38095	198.5	3.33333	293	3.05882	175.25	4.15789	280.5	5.11765	266.25	4	244.5	2.46667	97.75
		1.83333	323	2.43478	238.75	2.68182	261.75	3.78947	250	2.89474	203	4.52941	252.75	3.7	70.5	5.33333	597.5
		1.85714	153.75	2.52174	260.75	3.41176	192.75	3.42105	210	4	172	5.22222	295	3.46667	152.25	3.45455	73.5
		2.09091	182	1.85714	146.25	2.61111	162.5	3.84211	236.25	3.375	148.75	5.23529	290.75	5.53333	239.5	4.53333	193.5
		1.80769	212.75	2.52381	218	3.26087	331.25	3.65	283.5	5.5	320.25	3.8125	198.75	4.3	65.25	6.28571	203.75
		1.73684	123.25	2.41176	125.5	2.6	199.75	2.71429	213.75	4	220.5	3.44444	192	4.66667	197.25	5.29412	283.5
		1.91667	211.5	2.19048	173.5	2.94737	199	2.70588	151.25	3.33333	202.75	4.21053	281.25	3	189	5.25	263.5
		1.72727	167.25	2.29412	127	3.22727	261	2.94737	190	3.41176	191.75	3.4375	154.5	3.38095	254.25	4.76471	264.5
		2.04762	169.5	2	217.5	3.18182	280.25	3.1875	163.5	3.88235	216.25	5.31579	321.5	4.4	194.5	2.92857	107
		2.2	173.75	2.52174	248.75	3	172.5	3.29412	188.5	4.375	228.25	4.16667	262	5.05263	335	3.6	141.5
		1.95238	168.5	2.22727	206	3.10714	401.75	3.35294	170.75	2.76471	141.75	1.66667	110.25	4.57895	296.75	4.5	180.25
		2.55	193.75	1.95238	156.75	2.66667	217	3.27778	204.25	2.52941	108.5	4.05263	258.25	4.41176	234.5	4.55556	264.25
		2.36364	214.25	2.73684	189.25	1.8125	81.25	3.70588	217.75	3.5	191.75	3.61538	125	4.13333	172.25	4.36842	286.5
		2.27778	123.25	2.71429	208	2.77778	174.5	2.33333	138.5	6.15789	422.5	4.9375	235.25	4.61111	269.75	4.41176	244.25
		2	135.5	2.31818	205.75	2.13333	96.5	3.4375	173.75	3.3125	165.5	3.75	175.25	3.38889	174	3.5	172.5
		1.76923	207.25	2.27778	144.75	2.20833	231	3	234.75	3.22222	189.5	4.3125	203.75	3.13333	132.75	4.5	204
		2.26087	212.75	2	122	2.69565	255.75	3.9	300	4.55556	64.5	3.85714	147.5	3.76471	218	4.35	265.25
		1.7	123	2.68421	164	3.15	235	3.40909	304.25	4.84211	270.75	4.3125	175.5	3.71429	290	4	142
		1.72727	153.75	2.44444	145.25	2.36842	158	3.8	292.25	3.85	264.5	3.9	259	3.8	283.5	5.28571	195
		1.69565	144.5	2.57143	92.25	2.42105	153.75	3.31579	214.5	4.1	307.25	3.69231	108.25	4.1	313.25	3.42857	138
		2.21053	146.75	2.26316	152.5	3.2	235.75	2.41176	117	3.75	201.25	3.82353	210	4.35	288.75	4.875	225.5
		1.81818	164.75	2.47368	169.25	2.84211	197.25	3.2	246.75	3.6	152	4	80.25	4.11765	224.75	3.93333	160.5
		2.13043	211.75	2.13043	209.25	3.25	164.75	4.41667	106	3.75	201.25	3.94737	257.75	4	201.5	3.88235	192.25
		2	187.25	2.94737	191.25	2.38889	153.5	2.42105	163	4.42105	258.5	4.3125	182.25	3.26667	142.75	3.82353	207
		1.69565	164.75	2.52632	176	3.41667	355.75	3.83333	225.5	3.45	251.75	2.95455	242.75	5.05556	269	6.5	239
		1.95	151	2.95652	291.5	2.36364	221.25	2.55	199.25	3.55556	215.75	3.5625	177.25	5.33333	342.5	3.5625	150.25
		2.27273	209.75	1.66667	234.25	2.40909	222	3.6	255.25	3.44444	189.75	4.06667	151.5	4.63158	293	3.11765	161
		1.72727	155	2.55	198.75	2.66667	228.5	3.23529	186.75	4.16667	112	4.35	294.5	3.41667	87.75	12.3333	153.25
		2.15385	256.75	2.31579	165.75	2.52941	129.5	3	239.75	3.625	158.5	3.93333	182.5	1.91667	50.75	5.4	242.5
		2.57143	207.5	2.21053	150.75	3.94118	197.75	3.52941	179.5	4.4	474	3.625	183.25	4	215.5	4.63158	307.25
		2.19048	184	1.64706	88.25	2.5	183.5	3.45	260.75	3.95455	328.25	7.5	145.25	3.5	128.75	4.0625	207.25
		2.11111	291	2.61111	160.25	2.61905	226.5	2.71429	96.5	4.17647	238	3.76471	184.75	4.125	195.75	4.05882	231.5
		1.61905	128	1.85714	152.75	2.68421	184.5	3.09091	284.25	2.8	203	3.95	287.25	3.17647	160.5	4.125	176
		1.53846	188.75	2.13636	198.75	3.45833	347.25	3	203	2.05882	112.25	3.10526	204	3.125	147.75	4.07692	114.25
		2.03846	242	2.09091	198.5	2.81818	226.75	3.36364	292.5	4.08	425	4.6875	216	4.5	105.5	4.84211	298.75
		1.80952	161.25	2.42857	186	3.73684	240	3.05556	189.75	4.375	227.25	3.06667	134	4.11765	223.75	4.61111	277.5
		3.22222	191.75	2	104.25	1.22222	72.75	2.19048	172.5	3.1875	162.5	5	316	3.06667	141.5	4.45	286.75
		2	199	3	216	3.2	241.75	2.42857	189	3.17647	172.25	3.94444	230.75	4.17647	229.75	5.91667	150.75
		1.85714	145.75	2.125	227.5	2.72222	167.5	2.77778	337	4.61111	242.75	3.35294	193.75	3.94118	217.5	4.26667	165
		1.9	148	1.81818	160.25	3.45	257	3.55	254.25	5.28571	194.75	4.11111	268	3.46667	153.25	4.10526	265.75
		1.875	211.75	2.33333	199.75	2.26087	223.25	2.68421	191	3.3125	151.75	5.90909	499	5.0625	237.25	5.4375	245.25
		1.95238	163.75	2.45455	198.5	3	251.25	3.94737	241.25	3.78947	244	4.25	232.5	4.88889	293.75	5.42857	197.75
		1.90476	164.25	2.57143	216.75	2.65	188.25	2.45	177	3.33333	140.5	4.0625	181.75	4.05556	257.5	4.625	212.25
		1.75	184.75	2.55556	166.5	3.05263	201.25	3.2	237.25	3.94737	264	4	159.75	3.9375	185	4.17647	219.25
		1.8	137.25	2.2	251.75	2.75	194.75	4.35	308.75	3.52381	301	3.8125	184.25	3.8125	190.75	5.15385	162
		1.52381	126.25	2.71429	218.75	2.55	189.5	3.05	217	3.75	191.75	4.6	206.25	5.375	236.25	3.8	269
		1.68182	151.5	2.66667	167.25	2.73684	197.5	3.23529	179	3.11111	174.5	3.53846	116	5.61111	284.25	4.31579	260
		1.78571	239.5	3.22222	51.75	2.9	228.5	3.52941	198.25	3.72727	283.5	3.57895	244.5	5.47059	312.25	4.72222	291
		2.27273	228.5	4.75	52	3	183.25	3.40909	287.5	3.05882	164.5	4.41176	235	2.75	217.25	4	178.75
		1.85714	144	2.05	157	2.7	192.5	3.125	146.5	4.66667	176	7.11765	377	4.35714	146.5	5.21429	189.5
		1.54545	135	2.16	254	3.11111	185	4.47619	319.5	4.0625	193.5	3.13333	141.75	5.06667	227.75	5	51.5
		1.63636	151.25	2.43478	235.75	2.9375	137.25	3.2	248.25	4.33333	265.75	3.5	127.25	3.66667	196	4.4375	227.5
		2	141.75	1.95	149.75	3.14286	251	3.16667	202.5	3.71429	297.25	4.22727	342	3.26316	209	4.9375	238
		2.3125	107.5	2.57143	214.5	2.41667	261.25	3.68182	309.5	3.33333	194.5	4.23529	226	3.36364	281	5.8125	290.5
		2.4	187.5	2.04762	174.75	2.85	208.5	3.42857	249.25	3.70588	187.5	3.94444	227	4	186.5	5.23529	285.75
		2	116	2.31579	155.25	3.45	201.5	3.19048	246.75	3.27778	209	4.78571	194	4.6	204.5	3.13333	152.75
		2	150.25	1.95	139.75	1.3913	133	3.11111	196	1.58824	92	3.77778	229.5	3.2	126.5	4.375	212.25
		2.14286	169.5	2.55	193.5	2.26316	151	3.52632	249.75	3.88235	220.5	3.5625	181	3.57143	118.5	5.71429	223
		1.70833	159	2.04348	191.25	3.43478	323.75	3.27273	288.75	4.875	244.25	3.6875	184.75	3.4375	156	6.14286	213.25
		2.05	158.25	2.8	56.75	4.88889	272	3.15	249.75	3.94737	249.5	4.05556	238.75	3.82353	198	5.5	276.5
		2.75	192	2.35	168.25	2.38889	148	2.31579	161.5	3.8	167.25	5.25	253.75	5.33333	75.75	5.28571	195.5
		2.21739	209.5	2.85714	244.5	2.88889	181.5	2.90476	234.5	4.11765	212.25	3.375	180.5	3.33333	247.25	4.63158	270.5
		2.09524	163	2	169	2.68421	179.75	2.91667	294	3.88889	51	4.44444	247.5	3.2	232.75	3.6	257.75
		1.68182	154.75	2.57895	175.75	3.3	262.75	4.05882	215.75	3.1875	160.25	4.84615	145.75	4.5625	196.5	5	250
		1.46429	228.5	2.28571	196.5	2.94737	188.5	2.95	221.25	3.375	162	3.6	147.75	3.94737	240	4.73333	208.75
		1.94737	134.75	3.18182	73	1.73684	117.5	2.85714	229	4.05882	221.25	3.88889	225.5	4.1875	196.25	3.76923	106
		1.63636	154.75	2.94444	189.25	2.66667	162.25	3.44444	207.75	4.3125	217.75	4.42105	299	5	131.5	6.1875	274.75
		1.77273	146.75	3	257.5	2.81818	251.5	2.7619	227.5	3.71429	138.25	3.46667	135.25	4.05882	219.5	3.38095	247.5
		2.2	162.25	2.82609	280.25	2.5	188.25	3.88235	226	3.38095	267	4.5625	227.25	3.75	172.25	2.875	148.25
		2.09524	182.5	2.45455	226.25	2.55	175.5	2.55	185.5	4.10526	277	4.33333	197	5.35	375.5	4.3125	219.25
		1.72	192	2.31579	155.5	2.88889	170.75	3.09091	275.75	3.38889	204.5	5.52941	295.5	4.09091	355	4.26667	186.5
		2.38095	187.5	2.14286	178.25	3.41176	182	2.9	208.75	3.57143	140.5	3.38889	204	3.94444	231.5	5.35294	279.5
		1.52632	107.25	1.85185	239.5	2.42105	172	4.78571	166	3.375	176.5	4.64706	235.5	4	166	6.1	416
		1.68	206.25	2.29167	238.25	3.2	374.25	3.7	276.5	3	65.5	3.5	181	2.5	109.75	4.70588	256.25
		2.52381	197	2.61905	221.25	2.15	159.5	5	225.75	2.55	194.25	4.16667	261.5	4.27778	252.75	3.88235	222.25
		2.57895	180	2.16667	139.75	2.38889	148	2.78261	250.25	3.875	166.75	5.95455	474	3.11111	179.25	4.1875	222.75
		1.90476	162.5	2.88462	332	2.86957	274	3.125	146.75	4.28571	158	3.58824	199.75	3.66667	155.75	6.8125	321
		1.65	131.75	2.08	235.25	2.82353	166	3.23529	183.25	3.70588	203.25	2.57143	87.25	4.5	318	4	114.25
		1.96	247	2.5	175.25	2.83333	176.5	2.71429	229.5	3.35294	193.5	3.58824	204.75	3.94737	265.5	4	310.75
		1.7619	146.75	2.52381	220	1.76923	54.5	3.53333	158.25	3.2381	237	4.17647	218	3.52941	190.75	3.16667	183.75
		1.89474	126.25	3.3125	133.5	2.77778	178.25	3.61111	220	3.27778	176	3.1875	152.5	2.5	135.25	4.75	230.75
		2.09524	176.75	2.21429	79.75	3.35	266.25	3.17647	179.5	4.64286	166.5	3.625	173.75	4.55	335.5	3.86667	162.75
		1.64706	89	1.69231	212	3.08696	281	2.78947	178	4.28571	143	3.46667	145.5	4.5	420.25	4.5625	220.25
		5.9	104.75	2.73684	183	2.66667	212.25	3.16667	331.5	3.68421	215	4	236.25	4.2	186	5.27778	296
		1.77273	162.5	1.85714	156.75	2.31579	170.75	3.21429	126.25	4	231.25	4	260	3.8	128	5.25	244.25
		1.81818	163.75	1.90909	170	3.61111	201	3	190.5	4.05556	238	4.47368	294	4.5	203.75	4.47059	262.25
		2.14286	179.25	2.4	173.75	2.66667	168	2	113.25	3.31579	206	3.625	171.75	4.73684	303.25	5.31579	369.75
		1.85714	145	2.05556	111.75	1.58824	81.25	3.63636	290	3.5	209.75	4.52632	273.75	4.30769	138.75	3.92857	154.25
		1.66667	187	2.42105	165.5	2.84211	188.5	4	231.75	3.1875	144	1.84615	52.5	4.625	223	4.73333	183.75
		3.25	346	3.76923	117	3.44444	199.5	3.83333	238	4.65	324	3.44444	213.25	1.92308	51.25	4.82353	259.75
		1.85714	157.5	1.95833	201.25	1.61538	50.75	3.77778	51.25	4.23077	131.75	3	223	5.33333	145.25	4.10526	269.75
		1.92	220.5	2.28571	205.5	2.34615	316	3.61111	215.5	3.41667	104.5	6.25	82.5	4.21053	278.25	3.08333	75.25
		2.38889	137.25	2.33333	229.5	2.18182	200.75	3.70833	384.75	3.69231	123	3.6	259	3.73333	118.75	4.63636	103.75
		1.80952	145.75	2.19048	178.75	2.68182	246.25	3.55	257	4.125	204.5	3.875	196	4.11765	231.5	4.44444	240.25
		2.04762	172.75	2.28571	194.25	2.3	178	3.33333	201	3.28571	245.75	4.76471	235	1.75	127.75	6.06667	286.25
		1.80952	158.5	2.22222	293.5	3.04348	301	2.6875	137.75	3.04762	250.25	3.6875	182.25	4.61111	269.25	3.2	110
		2.31818	193.25	2.35	177.25	2.68421	176.75	3.15789	226.25	3.31579	214.5	6.16667	345.5	4.61538	130.25	4	218.5
		1.81818	171.25	2.4	189	3.14286	259.75	3	168.75	4.58824	247	5.23529	282.75	3.27778	199	4.76923	145.25
		1.77273	159.75	2.30435	234.25	3.875	198.75	3.05263	215	3.88235	194.5	4.94118	246.5	6.1	426.25	3.85714	158
		1.82609	158.75	2.34783	215.25	3.27778	204	2.84211	194	3.125	131.25	5.47059	295.5	3.53333	144.75	4.25	205.5
		2.05882	110	2.18182	202.75	2.7	204.75	2.5	101.75	3	184.5	4.35714	162.5	3.2	126	5.55556	295
		2.2	253	2.63158	185.5	3.42105	237.5	3.6	259.75	3.33333	261.25	3.625	179.75	2.5	134.25	2.95238	226.75
		1.7	130	2.25	250.25	2.77273	245.25	3.19048	252.5	3.16667	78.5	4.18182	334.5	1.94444	121	4.26667	187.75
		1.71429	255	2.56522	242.5	3	176.25	2.57895	171.25	4.78571	153	4.46667	191.25	3.75	185.25	3.88889	230.75
		1.63158	113.25	2.35	167.5	3.78947	240.25	3.94118	202	3.8	165.75	4.38889	257	6	136	3.61538	118.25
		2.2381	184	2.27273	214.25	2.78947	195.5	2.61538	73	3.8125	182.25	3.85	288	5	76	5.0625	242.75
		2.31579	150.75	3.10526	197.5	2.70588	154.25	3.61905	280.25	4.52941	183.75	3.14286	116	3.71429	266	5.58333	150.75
		1.625	84	2.05263	130.75	2.68182	247.25	3.55	258.25	3.9375	207.75	8.35294	417	3.66667	202.25	4.30769	130.5
		1.5	145.25	2.85	206	2.65217	263.25	2.91667	308.75	3.5	200.25	13.625	180.25	4	194	6.4	469.75
		1.7619	153.75	2.57143	207.25	2.8	205.5	4	248.5	1.76923	53	3.88889	209.25	4.72727	117.75	6.1	455.25
		1.95238	172	2.73684	174.5	2.7619	227.5	2.8	206.25	5.05263	309.25	4.33333	284	5.45455	119	1.5	57.75
		1.78947	130.75	2.30435	187	2.45455	240.5	3.77778	237.75	2.78947	185.75	4.57895	286.25	3.19048	260.75	4.3	285.25
		1.7619	142.75	2.2	150.25	3.15789	209	11.5714	352.5	4.81818	427.25	4.125	204.75	3.70588	163	3.6	262
		2.04348	192.75	2.2381	170.75	2.57895	171.25	1.26316	80.25	4	224	4.33333	190	3.72222	226	4.88889	275.5
		1.73913	176.5	2.57143	207.5	3.10526	199.75	3	149	2.88235	159.5	4.16667	231.25	3.70588	192.25	4.63158	279.75
		1.52174	158.75	2.61905	201	3.4	246.5	3.29412	166.25	3.57895	239.5	5.15789	356	4.125	200.5	3.16667	73.75
		1.88	218.25	2.52381	222.25	2.83333	172.25	3.15385	102.5	5	60.75	4.4375	208	3.86667	184	4.13333	199
		1.91304	189.25	2.25	174.75	3.4375	175	2.72222	147.5	4.875	67.75	4.58824	245.5	5	247	6.64286	246.25
		1.73913	174.25	2	198.25	2.16667	135.25	2.66667	166.75	3.04545	266.5	3.8	86	4.68182	380	5	132.25
		1.72727	164	2.42105	163.25	3.04545	287	3.3	251.75	4.73684	316	3.85714	153.25	4.5625	208.5	5.35294	259
		1.66667	142.75	2.04762	167	2.75	203.5	3.27778	201	4.64706	239.25	4.13333	182	3.55556	211.25	4.8125	242.75
		2.25	170.5	2.16667	140	2.5	111.75	3.29412	190.25	3.41667	91.75	3.86667	191	4.21053	236	3.82353	201.25
		2.42857	193.25	2.33333	208	2.66667	74.5	2.76471	141.5	3.38889	206.75	4.05556	247.5	4	224.75	4.70588	258.75
		1.82609	187	1.875	196.75	3.05	241.75	3.11765	179	3.94737	236.5	3.33333	195.75	4.28571	161	3.0625	148
		1.95	149	2.09524	171.5	3	194	3.1	218.25	2.71429	108.5	4.26667	175	1.7619	150.75	3.93333	177.25
		2	157	2	187.75	2.20833	245	3.36842	244.5	4.76471	245	2.23077	72.25	2.88235	149.25	8.45455	188.25
		2.26087	196.75	3.22727	284	2.5	233.25	2.6	197	3.81818	320	4.17647	228.5	3.09091	269.5	4.66667	204.75
		2.04762	165	2.95833	274.75	3.66667	230	2.40909	226.25	3.78947	248.75	2.35714	69.25	4.14286	165.75	6.6875	263.75
		1.7	128.5	2.875	315.75	2.72222	172	2.82609	236	3	81.5	3.75	192	8.58824	446.75	3.13333	125.5
		1.6	119.5	2.45	186.25	2.3	178.25	3.5	300.75	3.47059	178.75	2.94737	192.5	4.375	226	3.2	96.5
		1.81818	173.5	2.40909	204	2.7	198.5	3.10526	197.75	4.66667	257.75	5.11765	263.75	5.21053	352	4.15789	253.75
		1.94737	131.5	2.10526	147.5	2.57895	189.5	3	195.25	4.17647	214.25	4.13333	177.75	3.3	250	2.64286	95.25
		1.95455	172	2.47368	150	2.4	186.25	4	204.75	4.23529	242.25	3.95	280.25	4.45833	453.75	4.16667	249.75
		2.04762	172.5	2.11111	131	2.73684	179	2.5	120.5	3.33333	95.75	4.5	296.25	3.72727	312	3.52941	191.75
		1.66667	134	2.44444	157.25	2.76471	157.75	3.22222	199.25	3.57895	237.25	3.1875	154.5	3.72222	227	3.57143	268
		2.09091	197.75	2.27778	145.75	2.68182	238.25	3.23529	186	4.31579	289.75	3.77778	233.75	3.86667	179	2.88889	180
		1.44	170	2.6	295.5	2.68421	193.5	3	181	5.73684	321.75	5.625	269.75	2.80952	243.5	5.05882	266.25
		1.54545	135.25	2.68421	189.25	3	205	2.83333	180	4.26316	272	3.82353	211.75	3.05263	181.75	3.92308	112.25
		1.51852	219	2.4	165	3.47826	315	3.45	253.75	5.11765	299.75	4.71429	152.25	2.13333	92.5	4.64706	257
		2.14286	159.75	2.29167	261.5	2.68421	192.25	3	171	2.8	208.5	3.4375	171.75	7.41176	391.25	3.82353	219.25
		1.875	204.75	2.125	220.25	3.75	184.25	2.54545	238	1.92308	59	4.11765	210	2.81818	68.5	4.4375	199.75
		2.15	159.25	2.66667	311	3.33333	52	3.05263	178.75	3.22222	202	3.52941	208.5	4.64706	257.5	5	191
		2.22727	212.5	2.44444	154.25	3	185.25	3.17647	153	3.8	157	4.17647	241	3.5	139	4.52632	280.25
		1.90909	179.5	2.90909	275.5	2.82353	160	2.57895	176	4.33333	153.25	2.61111	154.75	3	59.75	3.41176	198.5
		2.58333	243.25	2.08696	170	2.84211	185.75	3.58824	208	2.92857	90.5	3.375	167.25	4.8125	240.25	4.72727	110.25
		1.7619	157.25	1.55	115.5	2.72222	163.5	3.4	231.75	3.35294	186.75	4.52941	239.25	4.76471	263.75	6.17647	321.25
		2	138.75	2.2	158.25	3	217	2.85	212.75	3.9375	202.25	4.35714	163	3.6	257.5	5.33333	210.75
		1.8	129.5	2.71429	229.75	2.80952	244.25	2.64706	143.25	3	163.5	4.3	269.25	4.89474	318.75	7.15	384.5
		1.87097	313.25	2.12	247.5	3.11765	176.25	3.22222	199.75	3.17647	190.75	3.5	255.75	4.05882	229.5	3.5	74.25
		1.875	192.5	2.3	184.5	2.5	231.75	3	199.25	3.73684	250.5	2.71429	194	3.3	69	4.17647	230.75
		2.72222	173.25	1.95455	171	2.3	175.75	4.05556	225.5	4.11111	244.5	5.05	310	5.5	241.5	4.3125	223.25
		1.5	197.5	2.52632	178	2	165.25	3.2	234	3.33333	190.75	4.33333	247.25	3.4375	168.25	2.86667	129.75
		2.29412	103.75	2.31579	158.5	3.21739	283.5	3.42857	129.25	4.11111	218	4.84211	270.25	6.92308	495	5.6875	288
		2	200	2.10526	150.5	3	238	2.95455	259.25	4.5	274.5	3.66667	167.5	3.41176	181.25	3.875	192.75
		1.41667	153.5	2.71429	211.5	3.3	210.75	2.95	183.75	4.05263	257.75	4.3	94.25	3.5	106.25	4	196
		1.55172	235.75	2.85	213.75	2.30769	85	3.27778	187.5	4.10526	189.5	4.41176	231.25	3.5	237.5	4.4	191
		2.19231	257.5	2	55.5	2.63158	175.25	3.72222	229	3.86667	173.5	4.86957	416.75	4.17647	194	2.94444	168.25
		1.89474	127.75	2.38889	152.75	3.05882	177.75	4.17647	227	4.38462	145.5	4.23529	218	3.2	133.25	4.93333	220.5
		2	156.25	2	154.25	2.44444	155	3.05556	182	4.11111	262.75	4.26316	283.25	3.88235	220.75	5.89474	389.25
		2	149.75	2.12	246	2.5	195.25	2.94444	187.25	6.13333	227.75	4.05882	223	4.83333	293	4.13333	187.75
		1.51724	244.25	1.8	216.75	3.15	220.75	1.64706	89.25	4.07692	135.25	3	225.5	4.05263	267.5	5.58824	307.5
		1.75	196	2.47619	191.25	2.88235	155.25	3.05	238.25	3.94737	264.25	4.4	184.5	4.52941	233.25	3.94118	172.75
		1.95455	174.75	2.38889	154.75	2.94737	195.5	3.1	220.5	2.54545	63.75	4.58824	232.25	3.23529	184.25	3.31579	215.25
		1.84211	116.5	2.77778	184.25	3.05263	197	3.86957	349.25	4.42857	328.75	4.64706	277	4.5	226	4.35294	238
		1.66667	67	1.95	149.25	2.94118	167.25	2.5	163.25	3.25	240	4.41176	227.75	4.05556	254	3.94737	260.75
		2	135	2.47826	228.75	1.9	143	2.7619	228.25	3.94737	268.75	4.70588	240.75	5.5625	240.75	3.875	197.25
		2.09524	172.25	2.28571	190	5	230.25	3.8	272.5	3.41176	192.5	3.58824	186.75	5	181	3.23529	172.75
		1.85	143.75	2.14286	313.5	3.05882	173	2.6	175.5	2.94444	181	3.47059	199.25	3.375	162.25	4.85714	172.5
		2	298	2.53846	308	2.6087	253	3.52941	205.5	3.5	210.25	3.61111	220.5	2.94444	148	5	190
		1.65385	213	2.8	122	2.86364	261.5	5	168	3.94444	237.75	2.29412	100	4.1875	195.5	5.25	263
		1.64	201.25	1.875	92.5	2.31579	158.75	3.71429	145.75	3.9375	203.25	4.0625	197	4.52941	253.25	4.05263	251.75
		1.88889	110.5	2.26087	204	2.90476	250.75	3.68182	347.75	4.31818	363.75	3.58824	190.5	5.375	244.5	6.13333	176.5
		2.14815	291.75	2.04545	184.5	3.54167	375.75	3.875	153.25	2.7	198.75	3.64706	192.5	3.4375	172.5	4.84615	145
		1.68182	149.5	2.04762	159.5	3.5	255.25	3.4375	158.75	4.23529	218.25	3.85	284.75	4.33333	259.25	5.83333	155
		2.8	113.25	2.15789	146	3.2	126.75	2.94737	206.25	4.26316	291	5.33333	152.5	3.07143	114	4.07143	166
		1.78261	172.5	2.10526	149.5	3.15	213.25	2.95455	254.75	3.25	82.5	4.4	196.75	3.71429	148.5	3.58824	191.5
		2.04348	189.75	2.95455	265	1.26087	127	3.55556	190.75	3.16667	171.5	6	260.5	4.11765	206.5	5.21053	366.25
		1.53333	231.5	2.31818	196.75	3.84211	241.25	2.88889	164.25	4	253	3.94737	249.25	3.1	217.25	4.11765	226
		2.31579	159.75	2.3	172.25	3.05556	185.25	2.875	135.25	4.26316	285.75	3.94444	247	4.375	212	4.72222	275.5
		1.82353	93.25	2.66667	288.75	2.66667	220.25	3.55556	197	3.5	256.5	3.82353	190.75	4.28571	156.25	3.95238	296.75
		1.71429	144	2.5	187.25	3	269	3.25	159.5	3.76471	212.75	4.73684	321.5	4.21053	259.5	3.95	279.25
		2.05	157.75	3.27778	203.25	2.84615	351.5	3.25	144	2.75	136.75	4.18182	102.5	3.8125	187.75	5.875	64.5
		2.05	155.75	2.5	153	2.68421	170.5	3.05263	201.25	3.625	177.75	2.875	137.25	4.61538	136.25	3.94444	226
		2.2	166	2.5	261.75	2.75	129.25	2.95	216.5	3.3125	163.5	5.22222	70.5	2.61905	206.25	5.31579	333.25
		1.71429	235	2.45455	193.75	3.05263	202.5	2.63636	230.75	2.9375	130.25	3.78571	139.75	4.65	300.75	5.5625	283
		1.86957	188.5	1.91667	206.75	3.75	103.75	2.8	121.5	3.2	231.5	3.65	264.5	5	232	6	248
		2.65	197.75	2.45	172.25	2.89474	203.75	1.77778	108.5	3.4	243.5	3.6875	164.5	3.22222	196.5	4.66667	204.75
		1.55	118	2.8125	139.5	3.09091	281.25	3.2	231	2.81818	232.25	3.6	256.5	4.05556	226.75	2.57143	90.75
		2.30435	207.5	2.05	159	2.29167	253.75	3.4	256	3.15789	212	2.90909	72.75	4.6875	201.75	2.66667	66
		2.15	165.5	2.55	195.75	3.2	233	3.05882	176.5	3.25	157.75	4.17647	199	4.33333	263.25	4.71429	166.5
		1.75	135.75	2.88889	183.25	2.33333	148.75	2.86364	259.5	4	85	4.94118	246.75	4.5	220.5	3.1875	158.5
		2	158.25	1.9	146.5	2.78947	174.75	3.7	240.25	1.6	64.75	4.94118	247.25	3.88235	180.75	3.9375	180.25
		1.72727	157.5	2.3	175.75	3.90476	252.5	3	252.75	3.11111	192.75	3.125	145.25	3.05263	188.25	4.07692	136.25
		1.3913	134.5	1.95238	161.75	2.3913	234	4.11111	214.75	4.16667	245.75	4.5625	221.75	3.5	149.75	5.88889	80.5
		1.84615	247.25	11.5	105.25	2.52632	172	2.76471	161	3.73333	155.75	3.22222	192.75	3.93333	168	6.83333	435.25
		1.72727	165	2.63636	250	2.42105	166	2.78947	191.25	3.4	238.75	4.5	255.25	5	254.75	4.35714	164
		1.91667	199.5	3.19048	242.75	2.85714	213.75	3.13636	280.5	4.25	199.75	5.41176	273.25	4.6	212.75	5.25	243.25
		1.65385	202.75	2.72222	174.75	3.375	160.25	3.11765	180.75	4.125	426	4.42105	278.25	4.61905	357	4.45455	90.75
		1.75	134.75	2.16667	129.25	2.63636	237.5	3.31579	228	2.75	75.25	4	226	3.8125	183.75	4.66667	288.25
		1.92	233.25	1.78947	117.5	2.38095	189.75	3.16667	190	3.70588	225.75	3.5	171.75	4.7	83.5	5.6875	267.75
		1.91304	178.5	1.46154	196.5	2.68421	182	4	196	2.625	111.25	3.70588	202.25	4.5	219	4.05882	241.75
		1.92	236.75	3	293.5	2.73913	246.5	3.83333	240.75	4.47619	361.75	4.70588	238.5	4.34783	343.75	3.78571	140
		1.69565	165.75	2.45	177.25	2.5	149.75	2.42105	164	3.4	231.25	4.33333	253.75	3.88235	222.25	5.15	334.75
		2	153	2.73684	184.5	2.28	252	3.61111	223.75	3.44444	202.75	3.3125	167	3.58824	200	4.10526	246.25
		1.625	180.25	3	218.5	3.11765	172.25	3.44444	210	3.84211	244.25	4.14286	160	6.15789	330.25	4.6875	207
		2.34783	219.75	3.33333	258.75	2.61111	161.75	3.94118	217	4.375	196.25	3.61111	174.5	4.36364	105.75	5.72727	137.25
		1.35714	201.5	2.27778	138.5	3.22727	289.75	3.38889	205.5	4.375	197	4.05882	208.25	4.1875	205.25	4.07143	152
		1.94737	142.25	2.68421	182.75	3.55	270.75	2.78571	93.5	4.61111	274.25	4.26667	193.75	3.11765	164.25	4.86667	204.5
		1.84211	130	2.05	150.5	1.26667	53	3.47059	199.75	3.375	151.5	4.14286	169.75	4.23529	232.5	3.93333	137.25
		2.1	160	4	329.75	3.05263	208.25	4.26667	163.25	3.7	271.75	4.05556	228.5	4.05556	261.5	4.68182	370.25
		2.21053	150.5	2.66667	169.75	2.6	196.5	3.38889	203.25	3.29412	159.5	3.4375	175.75	3.57895	216.5	4.42105	286.5
		1.68182	145.5	2.35	180	2.30769	69	2.54545	55.25	3.47059	184.75	3.93333	173.5	5.41176	285.25	5.70588	286.25
		1.73077	224.75	2.61905	227.25	3.90909	348	3.21429	125.75	5.68421	391.25	4.05263	271.75	3.5	101.75	2.54545	56.5
		2	197.5	2.34783	239	2.65217	262.25	3.15789	213.75	4.72222	292	4	300.75	4.77273	408.25	3.7	270
		1.95455	160.75	2.94737	190.25	3.61111	151.25	3.6875	189.25	4.07143	160	3.42105	246.5	3.85	254	3.52941	191.75
		2.04167	209.5	2.25	167.25	3.25	165.5	3.5	210.25	3.53333	150.25	6	76.25	3.70588	196.75	5	194.75
		1.91667	229.75	2.45	187.75	3.2	246.5	4.22222	233.5	3.45	253.25	4.57895	318	2.66667	117.25	4.89474	266.5
		1.95455	176.5	2.57143	193	2.83333	180.75	2.82353	157	3.27778	211.25	2.64286	104.5	2.8	210.5	3.71429	126.25
		1.70833	180.75	2.55	189.75	2.94118	138	2.71429	222.25	3.5	115.25	3.4	71.5	3.58824	197.75	3.1875	159.75
		1.95652	191	2.9	220	2.34483	371.5	4.28571	375.75	3	199.75	3.64286	124	2.85	193.75	3.375	167.25
		2.38095	191.75	2.2381	173.75	2.81818	255.25	2.82609	270.25	3.70588	189	4.94118	259.25	4.58333	457	4.2	303.25
		1.95	153.75	1.3	225.75	2.89474	190.25	3.40909	320.75	3.8	76.5	5	56.75	4	284.5	4.92308	117.75
		1.67742	285.5	2.78571	378.75	2.6	195.25	2.80952	229.25	3.53333	137.75	4.57895	286.25	3.19048	248.5	4.9375	224
		1.61111	100	2.14286	177.5	3.75	264.25	3	186.25	4.4	184	4.1875	183.25	4.625	211.75	4.4	197.25
		1.76923	226	2.13636	182.5	3.29167	360.25	2.70588	149.5	3.1	239.75	4.94737	298.25	5.0625	261.75	4.1875	204.25
		1.53846	200.25	2.13636	182.75	2.27778	139.75	2.84	338.5	4.19048	334	4.25	201.75	3.11111	173.25	5	263.75
		2.05	154.5	1.64	203	2.5	225.5	2.94737	196.5	4.36842	273	4.21429	134.75	3.375	168.5	5.66667	271.5
		1.73913	168.75	2.45455	222.75	2.36364	209.25	3.16667	186	2.72222	168.5	4.875	227.25	3.5	251	2.83333	64
		2.10526	150.5	2.61905	210.75	2.71429	226	3.17391	311	4.95	347.5	2.81818	59.5	4.84211	321.5	2.70588	143.75
		1.3	92.5	3	184.75	2.86667	105	3.84211	273.25	2.90909	247.5	4.66667	270.75	3.61538	105.5	4.27778	252.75
		2.21053	157.25	2.61111	151.25	3.57895	235.25	3.18182	277	3.13636	265.25	3.68421	224.5	6.22222	362	4.31579	276.75
		1.91304	198	1.84211	113.25	2.45	176.25	3.36842	227.75	3.4	132.75	3.6	159.25	3.85714	295.5	4.1	276
		1.6	186	2.6	187.75	2.75	198.75	3.15789	224.75	3.72222	176.25	4.25	295.5	2.73333	93	4.53333	192.25
				2.5	194	2.88889	174.5	3.21053	207.5	1.57143	54.25	3.9	81.25	3.16667	177.5	6	292.5
				2	113	3.05263	215	2.55	201.25	4.88889	250	5.1	102.5	3.54545	93.75	4.57143	182
				2.75	211	3.58824	193.75	2.61111	149.5	2.3125	110	5.07143	150	5.26316	314	3.52632	206
				2.35	182.25	3.04545	275.25	3.69565	351.25	1.86667	69.75	3.25	168.25	4.63158	291	5.76471	278.25
				2.27778	136.75	3.26316	214	3.11111	198	3.82353	211.5	5	205.75	4.875	254.5	4.42105	288.75
				3.90909	90	3	194.75	3.5	180.5	3.45	248.25	3.75	289	3.45455	73.75	4	128.75
				2.54545	211.75	3.33333	259.75	3.73684	256.25	3.94118	222.75	3.07692	96	3.625	182	4.5	164.25
				2.19048	178	4.61111	272.25	3.28571	272.75	3.66667	94.25	4.22222	76.75	3.83333	241	4	215.25
				4.6087	425.5	3.1	222	6.88889	83	4	219.5	4.90909	112.75	5.21429	198.75	3.2381	252.5
				2.5	148.25	1.66667	125.5	3.05263	189.25	3	223.75	5.13333	192.5	5	433.25	5.9375	265
				2.57143	217.75	3.85	284.5	3.43478	298.5	4.35294	230	3.38889	201.25	3.47619	279.5	1.875	76.5
				1.77778	107.5	2.8	102.75	3.27778	191.25	4	307.5	5.78947	382	3	172.5	4.9375	248.75
				2.47826	253.75	3.21053	187.25	2.36364	219.5	3.47059	184.5	4.6	315.5	3.05882	180	5.27778	334.75
				2.72727	215	3.15	222.5	3.95455	362.75	3.07143	93	2.21429	77.75	3.94118	225	4.72222	284.5
				2.82609	297.5	3.38095	243.25	3.375	167.25	4	247.75	4.7619	370	2.21429	78.75	3.8	153.25
				2.70588	149	2.77778	367.25	2.5	82.75	2.94737	200	3.75	112.5	4.05882	221.25	4.2	162.75
				2.33333	144	2.95238	219.25	2.71429	217	5	172.5	6	320.5	5.9375	275	3.70588	187.5
				2.47368	152	2.63158	180.25	2.95455	262	3.0625	142.75	3.63158	250.25	5.1875	238.75	5	270.25
				2.37931	391.25	2.61111	155.5	3.36364	298	2.5625	116.5	3.52941	194.25	4.15789	258.75	4.30435	374
				2	173	3.57143	270	3.11111	194.75	2.84211	195.5	3.3125	155.5	4.625	237.75	4.75	312.5
				2.55556	160	3.47826	329	3.23529	197	3.86667	141.75	4.88889	267	5.5625	259	4.38889	256.5
				2.19048	181	2.78571	393	2.92308	94	4.72727	334.25	4.06667	190.75	3.77778	231	5.9375	240.25
				3	240.75	3.11111	191.75	2.88235	166	2.86667	104.5	4.1	282	4.4375	209.75	4.625	227
				2.10526	149.5	2.68182	235.5	4.15385	124	4.27778	241.5	3	133.25	4	287	4.23529	237.75
				2.08333	225	3.1	61.5	3.52381	265.5	3.68421	237.25	4.72222	284.5	4.27778	273.75	3.94118	210.5
				2.71429	206.75	2.66667	232.25	3.83333	196.75	5.11765	242.5	4.07143	146	3.75	183.25	3	202.75
				2.15789	133.5	3.05	208.5	3.3	234.25	4.25	209.25	3.7	247.5	3.25	247.5	4.58333	139.75
				2.78947	191.75	2.625	125	2.82353	136.5	3.47368	226	3.2	119.5	3.72222	226.75	5.46667	230.5
				2	91.25	3.23529	161.5	4	263	3.9375	151	7.3	488.5	2.66667	100.5	3.5	100.25
				2.85	211	2.15	154.75	3.15385	109	3.66667	293	3.53846	100.25	4.1875	190.75	5.46667	246.25
				2.85	201.5	2.80952	229.5	4.29412	218	4.45455	105	4.13333	191	3.72222	230.5	5.69231	176.25
				2.25	171.25	2.44	284.5	2.86364	247.75	4.94444	258	4.33333	270.25	3.94444	216.75	3.77778	228.5
				2.05263	147.75	2.73913	273.25	3.2	141.25	5.41667	165.5	4.625	223.5	4	268.25	6.06667	233
				2	119.25	3.14286	106	3.73684	254.25	3	130	3.66667	226.5	5.625	259.5	4.125	195
				1.95652	192	2.11111	133	3.5	255	3.5	225.5	4	150.75	5.47368	300.25	4.46667	195.75
				2.61905	196.75	1.88889	120.75	3.21429	440.5	1.61111	89.25	5.88235	315.25	6.13333	261.5	5.125	243.5
				2.46667	105.5	3.10526	206	3.65	255.5	4.5625	202	3.61111	210.75	3.35714	102	4.07143	138
				3.08696	298.25	2.66667	175.75	2.36364	191.75	2.45455	174	3.77778	219.25	2.57895	169	4.05882	223.75
				3.125	284.5	2.04545	188.75	3.95	258.25	4	215	3.78571	128.5	4.26667	177	3.57143	131
				3.05263	207.75	2.77778	176	3.72222	214.25	3.84211	256.5	4.13333	185	4.375	220.5	4.7	95
				2.9	218.5	2.69565	244.5	3.23529	181	3.72222	234.25	4.44444	275.75	3.07143	116.75	3.5	66.5
				2.4	194.75	3.23529	169	2.94444	169.5	3.45	257.75	4.35714	147.25	4.05263	277.25	3.4375	155.75
				2.42105	160.25	2.89474	170.5	4.52632	307.25	4.66667	204.25	4.56522	417	3.42105	220.25	4.4375	221.25
				2.1	163.75	3.68182	335.75	4.4	340	4	265.75	3.78947	209	6.83333	377.75	4	256.5
				3.52632	238	3.33333	277	3.35	218.5	3.83333	234.75	2.76923	87.75	3.35	218.25	4	328.25
				2.55556	163.75	3.47368	226.75	3.11765	165.75	3.35294	190	4.4375	231.75	4.13333	161.25	4.23529	232
				2.15789	156	2.52632	165	3.05	227.25	3.35	249	4.25	183.25	4.72222	261	3	177.5
				3.11111	173.25	3.38889	166.25	2.83333	177.75	3.8125	188.75	2.83333	172.25	5.70588	296.75	5.6875	288.25
				2.55	188.75	3.85714	139	3.47368	236.5	3.5	208.5	4	115.5	3.57895	208.25	5.05882	275.75
				3.09524	272	2.27273	170.25	2.88889	163.5	4.42857	354.5	4.75	230.25	5.33333	412.5	5.26667	220.75
				1.71429	58.25	2.36364	214.5	3.58824	195.75	4.47619	348	3.25	250	3.64706	197.75	4.625	208
				2.70833	266.75	2.8	225	3.7	275	2.15	170	4	221	6.05556	319.25	4.21053	239.75
				2.57895	184.25	2.22222	141.5	3.38095	258.25	3.65	250.25	5.05556	283.5	2.13333	88.75	4.2	171
				2.27273	205.5	2.65	201.25	3	211.5	3.8	168.75	4.1875	213.5	3.76923	111.25	3.52941	184
				2.19048	178.75	2.57143	194.5	3.08696	279.5	5.23529	271.25	3.86667	176.75	3.61111	197.25	4.22222	251.25
				2.72222	158.25	2.33333	185.5	2.2	157.75	3.35714	129.5	5.55556	68.75	4.21429	154.25	4.16667	245.5
				2.10526	155.25	3.28571	246.5	2.42857	195	4.875	227.75	3.92308	138.25	3.53333	164.25	5.1875	259.25
				2.5	179.75	2.52632	176.75	3.76471	183.75	5.38462	180.5	3.6875	167.75	5.1875	268.25	1.83333	50.75
				2.1	166.75	2.36842	159.25	3.05263	202.25	3.6	271.5	3.76471	210.25	4.06667	185.25	5.11765	266.25
				2.41176	132.5	2.61905	205	2.52381	214.5	5	180.25	4.05882	217.25	3.13636	248.5	4.16667	263.25
				2.45	176.75	2.95	224.75	2.85714	236.75	5.21429	197.5	4.21429	164.25	2.76471	140.25	2.78947	190.5
				2.80952	221.75	2.29167	212.75	4.5	276.5	3.21053	203.25	4.66667	204	3.75	191.5	4.17647	211.5
				2.63636	53.5	2.94737	192	3.16667	191.75	3.57895	218.25	4.13333	196.75	2.0625	108	5.47619	418.5
				2.45833	227.25	3.41176	191.75	3.42857	265.5	2.11111	123.25	4.42857	180	3.4	245.25	3.5625	179.25
				2.85714	228.25	3.58824	195.5	3.10526	208	3.75	93	4.4	86.25	5.14286	148	5.70588	310.75
				2.3	177.25	3.05556	187	3.6	245.75	3.53333	125.75	2.16667	56.75	3.8125	179.5	3.35294	185.5
				2.31579	150.25	2.21053	154	3.57895	233.25	3.1	220.5	4.41176	246	3.92308	125.25	4.28571	143.5
				2.11111	130.5	2.8	211	2.58824	149.75	2.47059	126.5	3.5	178.25	3.35294	169	4.0625	203
				2.3125	110.75	2.61111	162.25	2.8	200.25	4.05882	220.25	4.11111	251.5	2.33333	89.25	5.5	200.25
				3.4	247.75	2	113.25	3.38889	207.25	3.6875	172.25	4.375	53	4.05882	222.5	3.93333	176.5
				2.28	280	2.05882	107	3.05263	193.5	3.6875	186	4.2	173.5	4.41176	230.75	3.86667	187
				2.26087	230.5	3.52174	324	3.78947	236.25	3.89474	274	4.43478	385.25	2.95455	255	5.3125	279.75
				2.83333	293	2.58824	149.75	3.16667	202.25	3.17647	176.5	4.11111	244.5	3.64706	204.75	4.90909	112.5
				2.95238	238.25	2.61538	324	3.47826	344.25	3.33333	212.75	4.4	192.25	4.92857	196	8.41176	461.25
				3.61538	112.25	2.77778	180	3.29412	177.75	3.1	231.75	2.66667	69.75	3.7619	283.75	4.68421	285.75
				1.875	202.75	2.64706	151.5	2.85	212	3.58333	97.25	4.13333	196.5	3.94444	229.5	4.22222	229.75
				1.52941	82.75	2.85714	227.25	3.73333	169.25	4.10526	284.25	4	254.75	2.875	143	2.73333	125
				1.8	75.25	3.16667	187.25	3.05263	206.25	4.10526	284	4.10526	246.75	3.44444	192	5.64706	293.5
						1.86667	67.25	2.33333	192.25	4.23529	243.75	3.3125	163.25	3.95	268.5	3.73333	162
						2.94737	202.25	3.13636	269.25	2.42857	203.25	4.89474	297.25	4.5	261.75	5	245.5
						2.38095	191.5	3.09524	260.25	3.19048	247.25	4.9375	235	6.23529	293.5	5.11765	276.5
						3.05263	199	3.4	255.25	2.47059	128.75	3.5	119.25	4.875	247.5	4.6	205.75
						2.47619	214.25	3.5	269.5	3.3	219	3.76923	102	4.8	196.75	5.53333	235
						2.82353	164.25	3.15789	207.75	5.16667	143.5	3.46667	153	4.26316	260	3.875	200.5
						3.11111	191.25	3.77273	310	3.41667	88	3.8125	192	4.14286	130.75	4.58824	251.5
						3.66667	214.25	3.47368	231.25	4.1	306.25	6.3125	305.5	4.25	208	4	180
						2.44444	144.5	3.73684	243	2.5	140.75	5.5	291.5	4.13333	191.5	4.72	573.75
						2.59091	243.75	3.6	251.75	5.71429	411	4.23529	240.25	3.90909	89.75	3.94444	237.5
						2.72222	176.25	2.38889	137.25	3.05882	160.5	3.71429	135.5	4.35	210	4.35294	201.5
						2.35	183	3.625	156.25	3.45	247.5	4	213.5	3.77778	229.5	5	118
						2.84211	186.5	4	280.75	3.31579	218			4.63158	298.25	4.57143	154.5
						2.66667	161.5	3.68421	251	4.33333	203			4.0625	207.5	5.17647	283.5
						2.63636	64.75	2.92	338.5	4.7	307.5			3.8	272.75	4	176
						2.55556	158.25	3.16667	352.75	4	98.25			5.26667	253.5	5.88235	288
						2.47368	163	3.73684	241.75	4.29412	235			3.94737	260.75	3.57143	141.75
						3.09524	255	4.21429	123	4.125	186			4.23077	141.25	5.25	138
						3.25	148.25	3	158	2.55556	141.5			5.38889	297.75	3.05	239.25
						2.89474	198.5	3.8	287.5	2.95	215.25			3.52381	223.75	4.92308	143.5
						2.95	206.5	2.05556	125	2.8125	149			3.875	194	4.46154	134.75
						2.29412	135	3.57143	295.25	4.22222	241.5			3.2	229.75	4.17647	219
						3	184.5	3.21053	220	4.47368	306.5			5	156	4.58824	241.75
						2.88889	171.75	2.83333	169.25	3.47368	238			3.5	179.25	4.73913	397.25
						2.65	195.75	2.68421	202	2.8125	143			4.52381	363.25	4.5	155.75
						2.96	339.75	3.23529	168.25	3.26316	198.75			4.46667	184.25	5.21053	342.5
						3.11111	205.5	2.85714	232.25	1.84615	53.5			5.72222	314	5.72727	88
						2.5	189	2.84211	194.5	3.47059	193.25			3.26667	137.75	4.0625	195.25
						2.57143	211	3.28571	257.75	3.375	163.75			3.46667	143.75	5.4	224.25
						2.45455	225.75	3.14286	256.25	4.27778	243.25			4.625	228.5	3.63636	91
						2.9	208.75	2.95238	238.25	3.8125	160.5			3.25	231.5	6.63158	417.25
						2.375	114.25	2.94444	174.25	3.3	59.5			2.94444	184.75	2.89474	166
						2.85	212	3.55556	214.5	5.0625	248.25			2.64286	92.75	4	218.5
						2.81818	241.5	3.66667	213.25	3.05882	163.5			2.5	126.25	3.77778	228.75
						3.31818	294.5	2.33333	129	3.31579	231.25			2.46667	94.5	4.88235	249.75
						3.11765	166.5	3.1875	158	4.5625	242			3.06667	128	4.28571	139.75
						3.77778	233.25	3.94118	207.25	3.1875	135.25			4.78947	286.75	4.33333	184.5
						3.04762	257.25	2.5	151.5	4.05263	281.5			3.33333	208.5	3.90909	85.25
						2.88889	177.5	2.41176	129.75	3	228.5			4.4375	223	5.77778	339.5
						3.1	222	3.22222	200	3.44444	195.5			4.57895	265	4.15385	125
						2.41176	124.25	2.29167	146	2.9375	136.75			3.57895	235.75	5.64706	321.25
						2.36364	213	3.1875	130.25	3.93333	170			4.6875	197.25	4.38889	255
						3.33333	218.25	4.47826	395.25	2.42105	158.5			4.05556	247.25	3.88235	202.75
						3.05263	196.5	2.05556	95.75	3	168.75			5.66667	224.25	4.88889	291.5
						3.23529	185.75	4.33333	125.25	4.05556	264.5			3.625	181	3.89474	254
						3.41176	194.5	3.27273	269.5	3.76471	185			2.07143	71	6.14286	210.75
						3	189	3.4	257.75	3.44444	202.5			3.5	174	3.11765	158.75
						3.90476	332.75	2.72222	156.25	3.76923	122.75			4.73913	431.5	5.11765	273
						2.21053	148.5	3.06667	123.75	4.38889	276.75			3.82353	213	5.125	252.25
						3.35	257.25	2.75	200.75	2.93333	122.5			3.58333	330	3.6875	169
						2.05556	121.5	3.05	214.25	3.81818	336.5			2.95	219	4.69231	133.5
						3.10526	214.5	2.7	194.5	3.89474	256.25			3.9375	209	5.2	239.5
						3.11111	196.25	2.31579	158	2.6875	128.5			4	157.75	3.68421	215.5
						3.22222	160.5	3.0625	152	3.72222	228			4.07692	128.5	4.92857	183.5
						2.38889	152.25	2.4	90.5	3.22222	159.75			3.14286	106	3.71429	285
						2.40909	224.5	3.85	270.25	5.41176	303.25			4.125	208.25	4.5	213.25
						2.66667	169.75	3	237	3.76471	205.75			4.4	94.75	4.8	220.5
						2.45	189.5	3.14286	254.25	3.45	243.5			3.625	178.25	3.91667	106
						2.88889	179.25	6.53846	201.5	3.94737	270			4.375	202.75	4	191.75
						2.63158	175.5	3.61111	215.25	3.35294	186.75			4.76471	264.25	2.53333	102.75
						2.68182	220.5	4.05882	210.25	2.66667	116.25			5.94118	305	5.04348	436
						3.22727	273.25	3.78947	253.75	4.88235	241.5			5.31579	341	4.5	211.25
						2.42105	162.75	2.78947	194.25	2.93333	133.75			5.57143	54.75	3.71429	132
						3.09524	254.25	3.13333	112.25	3.21739	276.5			3.625	176.5	4.06667	168.25
						2.76471	155.75	3.2	236.25	3.85714	308			5	218.75	4.10526	287.25
						2.61905	204.25	3.77778	230.75	3.71429	272.25			3.5	268.75	3.9	78.75
						2.95455	258.75	5.05263	346.5	4.25	218.25			4.5625	161	4.73333	200.25
						3.25	233.5	2.73684	192.75	3.4	141.75			4.52941	244.75	4.05882	206.25
						2.59091	223.75	1.61538	53.25	4.14286	156.25			3.36842	225.25	3.6875	185.75
						2.78947	180	3.13333	138	3.15	222.5			3.63158	254	4.66667	180
						2.89474	190.25	4	263	3.22222	196.25			6.95	415.5	4.46667	190.25
						3.17647	182.25	2.08333	55.5	4.4375	240.75			5.07143	172.5	4.2	191.25
						4.05556	242.5	3.7	270.75	3.1875	144.5			5.42105	360.75	6.72222	367.75
						3	170.25	2.8125	119.25	4.78947	346.25			4.05556	231	4	196
						2.47826	243	3.26316	234.75	4.30769	118.5			4.0625	207.75	3.61111	190.25
						2.89474	199.5	2.56522	225	4.10526	284.5			4.15789	252.75	2.75	188.75
						2.38095	203.25	2.5	106.25	4.3	294.75			3.21053	213.5	4.07692	144.75
						3.11111	184	3.75	184.75	3.21429	127.5			3.66667	142.75	5.125	246.25
						3.14286	260.25	3.25	140.5	4.4375	240.25			3.47059	182.75	3.61111	206.75
						6.35	454.75	3.47368	236.75	3.69231	118.5			4.0625	204.75	4.27778	255.25
						3.14286	249	3.66667	204.75	3	109.75			3.23529	175.5	5	139.75
						2.44	282	2.47059	113.25	2.875	139.5			4.55556	235.5	4.54545	352.5
						2.68182	242.25	3	151.75	4.36842	251			4.3125	225.25	3.8125	151.75
						3	178.25	3.36842	231	4.46667	183.25			2.82353	154.5	4.875	249.5
						3.44444	211.25	3.1	245.5	3.45	226.25			3.73333	164.25	6.23529	309.25
						2.94737	190.25	3.79167	395.5	4.25	124.25			4.26667	196	4.375	204.5
						3.18182	279	2.68182	230	4.13333	163.25			4.0625	181.25	4.70588	253
						3.5	211	4	264.5	4.22222	252			5.5625	251.25	4.35714	156.75
						3.4	134.5	4.125	206.75	5.52941	302.25			4.11765	227.75	1.5	92.25
						2.95238	244.75	3.55	287	3.78947	232.25			5.06667	216.25	5.375	243.5
						3.875	186.75	3.51852	427.25	3	195.75			4.78261	416.25	5.16667	322.75
						5	92.75	2.66667	159.5	4.33333	264			4.55	292.75	4.44444	191.75
						3	225.75	3.47059	192.25	3.41667	93			3.76923	108.5	4.84211	328
						2.85714	230.5	3.47826	338.75	3.15385	108.5			3.71429	139	3.11111	186
						2.42105	168.25	2.95455	228.25	2.58824	123.25			4.72222	285	3.10526	192.5
						2.65	186	3.33333	209	3.375	153.75			4.72222	284.25	2.63636	67.25
						3.83333	396.25	3.05263	221.75	3.17647	175.75			3.53333	152.5	6.13333	237.25
						2.68182	250.5	3.38889	213.25	2.38889	137.5			4.66667	277.5	4.38889	245.5
						2.90909	259.25	3.66667	223	4.35294	245			4.23529	244.75	4.35714	141
						2.72222	171	2.28571	83.5	4.36842	253.5			4.41176	238.25	4.36842	305
						2.58824	137.25	2.45	156.25	3.21053	213.25			4.17647	224.5	3.23529	171.75
						2.63158	196.25	3.15789	199	3.94118	219.75			4.23529	215.25	5.57143	212
						2.52632	175.5	3.33333	205	4.64706	225.25			8	373.75	5.17647	284.75
						2.3	173.75	3.71429	272.25	3.15	221.75			3.71429	139.75	5.23529	278.5
						2.63158	182.5	3.38095	271.25	3.75	124.25			3	160.5	4.29412	202.25
						2.64	293.75	3.42105	217	4.15789	277.75			5.44444	323.25	4.76471	242.5
						3.14286	246.25	3.09524	260.75	2.36364	53			4.66667	73	4.47619	324.25
						3.2381	259.25	3.09524	252	3.54545	81			5.94444	311.5	4.33333	175.5
						2.52174	244.75	3.3	244.5	3.70588	207.25			5.26316	324.25	6.54545	142.25
						2.47826	232.25	3.8	155.75	3.61111	222.75			4.64706	260.75	4.625	220.75
						2.81818	246.5	3.73684	230.75	3.68421	241			3.625	173.5	4.5	188
						2.81818	248.25	3.2	222.25	2.95238	239.5			4.0625	209	2.90909	236
						2.66667	220.75	3.17647	187.5	2.8	202.75			4.31579	268.5	5.25	137.75
						3.2	222	3.40909	297.5	2.77778	162.75			3.26316	190.5	5.07692	162.75
						2.5625	132	2.88889	179	3.76471	191.75			4.3125	167.75	3.41176	195.25
						4	261.75	3.38095	228	3.13333	116			4.38462	141.5	4	212
						3.26316	230.25	2.9	206	3.57895	234.25			4.77778	261.75	4.88889	263
						2.80952	229.75	3	201.5	3.88889	215.5			4.4	201.5	4.125	202.5
						3.05556	182.5	3.16667	185	3.8125	192			5.36842	351.25	4.4375	197.5
						2.81818	246	3	232	3.15789	204.75			4.13333	195.25	3.7	60.25
						2.5	180.75	1.57143	55.25	1.85714	63.25			3.73684	242.25	8	53.5
						2.77778	180.5	2.52941	142.75	4.35714	141.75			4.47059	236.25	6	63.75
						2.22222	144.5	2.89474	193	3.94737	266			5.0625	243.75	3.6875	186.75
						2.05882	116	3.66667	274.75	3.58824	203			4.6	274	3.9375	175.25
						2.75	197	2.28571	167.25	4	352.75			4.25	160.75	5.25	253.25
						2.61905	213.5	2.70588	144.5	3.5625	173.75			3.46667	134	4.8	209
						3.17647	162.75	2.72222	168.25	3.94737	260			5.11765	229	3.64286	132.75
						3.88	435.5	2.88889	183	1.72222	103.75			3.61905	289	3	137.5
						2.76471	157.5	2.38889	155.25	3.68421	228			4.25	172.25	4	172.25
						2.65217	248.5	3.80952	291	3.4375	176.25			2.8	123.75	4.7	319.75
						2.94444	177	3.16	339	3.88889	223.5			4	204.25	3.9375	194.75
						3.04762	233.5	3.05	226.25	3.875	185.75			4.5625	225	8.5	530
						3.19048	260.75	3.14286	255.75	3.6	258.75			4.53846	123.5	5.625	268.75
						3.4375	154	3.1	229.25	3.625	189.75			4.21429	154.75	5.52941	261
						3.07692	84.25	3.2	206	5.75	258			5.61111	248.75	4.1875	202.5
						3.41176	179.25	3.3125	161	4.46667	199.75			4.29412	234.75	5.23529	254.25
						3.7	55.75	2.5	150.75	3.70588	195.25			2.94444	159.5	4.41176	234.25
						2.57143	97	2.86364	257.25	3.9	271.5			3.46667	138	3.07143	96
						3.11111	199.25	3.15789	200.25	3.83333	109.5			4.875	227.5	3.9375	193
						2.90909	255	4.4	341.5	3.66667	134.5			4.07143	156.5	5.52941	318.5
						3.33333	277.75	2.73684	175.5	4.25	304.5			2.52941	146.25	4.2	176
						3.09524	255	3.27778	207.25	3.76471	197.5			3.66667	93.5	3.25	167.75
						3.43478	339	3.625	372.5	3.11765	166			3.85	267.25	4	155
						2.15789	147.5	3.5	157.25	2.57143	192.25			5.1875	265	5.13333	216.5
						3.08333	356.75	3.5	256.5	4.29412	190.5			3.38889	207.5	3.46667	142.5
						2.76471	149.25	3.73684	236.75	3.38095	267.25			3.35714	108.5	3.66667	147.5
						1.82353	99	2.55556	162.25	3.46154	123.25			4.26667	169.25	5.11765	277.25
						3.05263	207	3.53333	157.75	2.9375	142			4.25	208.25	4.61111	258.75
						2.68182	223.5	2.5	219.75	3.05882	175.25			4.125	198	4.35714	181
						3.15	212.5	3.23529	167.5	3.52174	317.75			2.28571	184.75
						1.92308	63.75	2.36364	55	3.22222	188			4.13333	175.25
						2.68182	241.25	3.10526	226	3.89474	252.25			3.875	195
						1.66667	66	3.35294	176.25	2.625	133			4.33333	246
						2.625	121.75	3.10526	207.5	4.5	285.75			4.5	186.25
						3.47059	179.25	2.53333	107.25	2.89474	157.75			3.5	171.25
						2.05882	119.25	3.40909	289.75	2.70588	148			4.0625	197.75
						2.85714	222.25	3.58824	183	3.88235	213.25			4.8125	234.5
						3.38095	267.75	3.8125	212	3.52941	203.5			4.6875	232.25
						2.63158	181.75	2.26087	212.25	3.83333	236.5			4.46667	190
						3.36842	203.75	3.04545	262.75	3.36842	219.5			3	230
						3.18182	292.75	3.15789	215.5	3.72222	219.5			4.06667	179.75
						2.65	203.75	3.25	231.25	3.14286	241.5			4.06667	153.25
						3.15	231	3.52381	268.5	4.52632	305.25			5	296.5
						2.35294	126.25	2.82353	162.5	4.11111	227.75			4.21429	154.75
						2.56522	251.75	2.66667	167.5	2.34783	230.75			3.5	244
						3.15789	205.25	2.73684	188.5	3.46667	146.75			4.06667	187.25
						3.13043	283.25	3.44444	219	3.8	241			3.64706	178.5
						1.92308	248.75	2.77778	175.25	3.38889	212.5			3	187.5
						2.90909	267.5	3.19048	254	5.33333	317.75			3.38889	202.25
						2.8	208.75	3.05556	184.75	4.11765	168.5			3.875	197.5
						2.63158	168.5	3.05882	162.25	3.52941	193			4.11765	210
						3.22222	190.5	3.26316	203	3.36842	238			2.31579	165.25
						2.35	177.75	2.61538	347.75	3.15789	198.5			3.75	278.75
						2.52174	234.25	3.33333	196.25	3	149			4.88235	224.5
						3.13333	119.75	2.35294	128.25	1.92308	62.5			3.76471	211.25
						2.43478	196.75	2.73684	180.5	4	255.75			3.29412	162.25
						2.55	186.75	3.5	200.5	3	79			2.21429	58
						2.52632	151.75	1.78947	123.5	3.09524	260.75			4.25	202.5
						3.5	232.75	4.10526	259.25	1.2	52.25			5.08333	145.25
						2.85	195.25	3.5	191.25	3.0625	153.75			4.125	206
						3	231.25	3.2963	408.75	2.625	131.25			5	172.75
						2.78947	187	3.28	335.75	3.15789	199.75			5.15385	144.5
						2.70588	152	3.43478	368.75	4.05	285			5.23077	162.5
						5.21739	466.75	3.80952	282.25	3.92308	121.5			5.55556	98.25
						3.05556	203.25	3.04762	248.5	3.84211	263.25			4.4375	219.25
						2.85	220.5	1.84211	120.5	3.375	160			5.05882	241.75
						2.66667	164.75	3.25	235.25	4.26667	125			4.1875	212.5
						1.61538	51.5	3.3	228.5	3.625	186.75			3	190.25
						2.6	197	2.73684	182.5	3.42857	125.5			6.35294	366.25
						2.6	187.25	3.17647	167	6	589.5			4.8	97
						1.83333	112.5	3.8	299	4.125	188.75			3.6875	186
						1.85	140	2.5	111.75	3.23529	169.75			4.1875	217
						3.05263	211	2.61111	146	3.875	200.5			4.21053	264.75
						2.88889	181.25	3.47368	216.25	4.2	194			4.33333	61.75
						3.88889	234	2.66667	168	4.88235	250.5			4.875	239.75
						2.77778	147.75	4.1875	179.75	3.27273	64.75			4.38462	132.75
						2.76471	149.5	2.95	199.75	3.52941	183			4.04762	282.5
						2.55556	159.5	2.75	196	3.6	283.75			3.64706	197.75
						2.94444	169	2.84211	195.5	4	166			6.05882	304.25
						2.41667	233.5	3.15789	230.5	6.8	444.75			4.58824	242
						2.66667	159.5	3.38889	192.25	3.69565	339			4.78947	300.5
						2.5	184.25	3.45	252.25	3.4	248			4.1875	215.25
						5.75	547.5	3.55	241	4.4	319.25			7	96.25
						3.54545	272.25	2.38889	121.5	3	154.5			4.125	197.75
						2.7	201.5	2.35294	105.25	4.53333	198.25			3.875	184
						2.9	224	2.88889	180.5	3.13333	133.75			3.76471	219
						3.1	235.75	3.38462	107.75	2.77778	183.25			3.31579	189.5
						3.3	235.5	2.86364	232.75	4	322.75			4.35714	178.75
						4.44444	253.5	3.36842	229.75	3.625	179.75			4.09091	74
						2.33333	139.25	3.68182	303.5	5.57143	193.25			3.38889	232.5
						3.05556	187.25	2.875	137.5	4.15789	281.25			4.4375	218.25
						2.57692	323.5	4.23529	190.5	2.7	192			3.21429	120.5
						2.61905	195.25	3.25	153.25	3.4375	167.25			3.05263	205
						3.23529	175.5	3	127.5	3.125	159.75			3.82353	214.75
						2.72222	153	2.73684	184.5	3.4	266.75			4.25	113.75
						2.8	200	2.94444	186.5	3.8125	193.75			4.17647	211
						3.14286	227.75	3.21739	303.5	3.55556	222.75			3.27778	187.25
						3	214.25	3.66667	215	4.3	293			5.17647	296.5
						3.45833	322.25	5.95238	452	3.06667	135.75			4.73333	161.75
						2.9	219.5	2.65	193.5	3.10526	220.5			3.625	170.75
						3	175	3.29412	186.25	3.94737	253.75			4.57143	163.75
						3.47368	232.25	3.42105	219.5	5.05263	320			4.625	213
						2.16667	60.5	3.76471	217.75	3.22222	166.5			4.82353	279.75
						2.77778	166.25	2.94444	173.75	3.41667	83			4.8125	226.25
						2.54545	237	3.45455	283.75	4.0625	186.75			4.5625	222.5
						2.45	183.75	4.34783	372	4.64706	246.5
						2.81818	269.5	2.61111	167.25	3.36842	230.5
						2.4	166.25	2.54167	270.75	3.10526	199.25
						2.44444	155.5	3.33333	202.75	3.11111	188.5
						3.15	246	3.11111	197.25	2.53333	96.5
						2.52174	243.75	3.4	240.25	3.29412	180.25
						2.38095	189.25	3.3125	144.75	3.22222	193.75
						2.88889	176.5	3.52941	203.5	2.76471	158.5
						2.57143	222.75	2.5	116.75	4.57692	511
						2.7619	234.5	3.05263	199	4.14286	138
						3.25	270.25	3.84211	258.75	4.375	53.5
						3.44444	215.5	3.25	245.5	3.75	171.5
						2.11111	120.5	3.43478	340.5	4	213.5
						2.6	193	2.73684	190.75	2.94118	161.5
						2.63158	167.75	2.57895	175.75	4.29412	234.5
						2.95455	288.25	2.2	161.25	3.35	238.5
						2.94444	184.75	3.2381	266	2.16667	57.25
						3.3913	335.5	3.05	218.25	4.11765	220.25
						2.78947	181.75	2.70588	154.5	3.61111	216.75
						3.31579	232.5	3.26316	218.5	2.5	118.75
						4.33333	248.5	3	168.75	3.73333	150.75
						3.10526	203	3.05263	191.75	4.08333	117
						2.72222	162.25	3.47059	184.5	4.05263	270
						2.8	189.75	3.25	135.25	2.875	151
						3.11111	192.25	2.7	175	2.94737	207.25
						2.52941	141	3.05556	192	2.86364	261
						2.77778	173	2.80952	233.5	3.72222	223.75
						3.10526	210	3.45455	286	3.82353	205.75
						2.65	201.25	3.14286	254.25	3.27778	197.5
						3.28571	103.5	3.1875	147	3	184.25
						3.5	220.75	2.81818	222.5	4.52632	286.25
						3.38095	275	3.6	271	2	57.5
						2.35	171	3.19048	253	3.38095	244.75
						1.58824	82.25	2.57895	174.5	4.1875	191.25
						2.63158	176	2.70588	143.75	4.4	188.5
						2.85714	200.5	2.7	189.25	2.47368	173.5
						3.25	234.5	2.05263	137.75	2.73333	110.25
						3.3	246.5	3.16667	192	4.18182	94.75
						2.69565	261.25	2.52	302	3.72727	88.5
						2.3	175.5	3.66667	383	3.36364	282.75
						3	198.75	1.18182	103	3.95	264
						1.75	87.25	2.375	102.25	3.36842	201.75
						3.5	196	2.66667	171.5	3.5	231
						2.30435	213	3.05263	197.75	3.65	269
						3.04762	267	2.70833	264.25	6.13333	243
						3.45	232.5	3.04762	255	3.17647	163.5
						3.27273	255.25	2.85714	228	2.31579	165.5
						2.5	150.75	2.95	219.25	4	264.5
						3.52941	175	3.55556	225.25	3.44444	212.75
						2.85714	222	2.94444	185.25	2.95833	324.25
						2.66667	172	3.47059	190	3.35294	195.25
						2.76471	161.5	3.82353	210.75	1.89474	125.75
						3.375	175	3.57895	232	3.19231	380.75
						2.45	180.5	3.38889	213.5	3.70588	214
						4.28571	306.5	3.84211	244.75	2.66667	164.5
						2.625	275.25	3.3	240	3.38889	210.25
						2.35294	130.75	3.33333	183.5	3.83333	101.5
						2.6	190.75	3.25	248	3.3	60
						2.59091	237.5	2.83333	182.25	3.65	250.5
						3.09091	279.25	5.63636	472.5	3	187.75
						2.94737	199.25	2.41176	136	3.45	264.75
						3.16667	184.75	2.625	117.25	3.5625	189.75
						2.94737	204.5	3.21429	107.75	3.47059	202.5
						2.5	193.25	2.25	162.5	3.875	188.5
						2.47059	139.75	3.21739	317.5	2.4375	90.25
						2.47826	225.25	2	86	3.25	230.75
						2.5	184	5.75	60.75	3.14286	261
						2.05556	125	3.4	239.75	3.27778	189.5
						3.73913	372.75	3.23529	178.5	4	300.25
						3.33333	354	2.72222	167	3.83333	241.25
						3.25	232	2.95455	259.75	3.86364	299.75
						2.88889	179.75	2.86957	278.5	5.66667	159
						2.90476	221.25	3.05556	194.5	3.52632	209.25
						2.63158	186.75	3.625	174.25	3.17647	183.5
						2.71429	222.75	3.45	259.5	1.1	84.25
						2.5	98.75	8.5	386.5	4.0625	174.25
						2.61905	227.75	5.1875	273.75	5.22222	79
						3.26316	200.5	2.84615	76.75	4.8125	227.5
						2.63158	167.5	2	128.5	3.2	239.5
						2.68421	177.75	4.17647	222.25	4.45	302.5
						3.89474	232.75	5.3125	203.75	3.53333	148
						3.05	231.25	3.34783	330.75	2.53333	102.75
						2.66667	165.5	2.77778	169.75	2.78947	180.25
						2.82609	267.75	2.28571	183	4.25	209.25
						3.15	240.5	3.73913	334.75	3.28571	227.75
						2.66667	217.75	3.47368	233.25	3.95652	351.75
						3.16667	204.5	3.25	244	4.5	194.25
						3.09524	236.5	3	237	2.83333	165.25
						3.05263	204.25	2.85	190.5	3.11765	128.5
						3.41667	370.5	3.68182	301.75	3.45	231.25
						3.70588	202.5	2.8125	109.5	3.125	148.75
						3.36842	227	2.52632	165.25	2.94118	156
						1.93333	73.5	3.36842	241.5	4.92308	116
						2.63636	228.5	3.05882	164.25	3.6875	154.25
						10.5333	400.5	2.16667	132	3.55556	208
						2.57895	173.75	3.05882	172.75	3.21429	126.75
						2.8	204.25	3.80952	303.25	3	189.25
						2.5625	118.25	3.63158	213	5.09091	105.5
						2.58824	149	2.71429	209.5	3.42857	263
						2.41667	57.25	3.27778	189.25	5.57143	58
						2.85	196.5	4.09524	284.25	3.04762	252.25
						2.6	191.5	3.83333	219.5	4.65	321.5
						2.61905	213.25	3.80952	307.5	3.23529	175
						3.30435	307.75	3.77778	218.25	3.95238	318.25
						2.4	180	2.88235	161.5	2.875	123.25
						3.05263	207	4.10526	267.25	3.52632	229
						2.78947	195	3	183.25	5.27778	318.25
						2.77778	171.5	4.05	248.5	3.81818	90
						2.35	173.75	3.75	252.25	5.22222	67.25
						3.36842	217.75	3.11111	190.75	3.82353	203.75
						2.04348	200	2.78947	190	3.47059	206.5
						3.63158	243.25	4.23529	244.5	4.83333	296.5
						2.75	204	3.1875	156.25	3.38889	196.5
						2.70833	301.75	3.55556	226.5	3.33333	74.25
						4.19048	295.25	3.42857	271.5	3.47368	232.25
						3.42105	207.75	2.66667	172.5	4.33333	321.25
						2.83333	185.5	4.1	76.75	3.35	253
						2.04762	155	2.6	200.75	4.94444	296.75
						3	171.25	4.27273	102.75	4.45455	104
						2.94737	196.75	2.95652	299.25	5.05556	304.75
						2.94444	179.25	3.33333	191.75	3.94737	269.5
						2.65	207.75	4.10526	263.5	1.71429	56.25
						2.69565	260.25	2.27778	132	3.57143	114.5
						2.65	206	3.36	401	3.13333	139
						3.2	342.75	3.61111	200.25	2.9375	127.75
						3.44444	204.5	2	130.75	2.66667	121.5
						3.3	227.75	3	172.25	4.83333	301.75
						3.21053	205	4.22222	269	3	76.25
						3.3	228.25	2.89474	191.5	3.0625	125.75
						2.95	201	3.59259	422.5	2.95	218.5
						3.27778	191	3.2	137	3	176
						3.21739	302	3.4	251.5	2.46667	80
						3.17647	180.5	2.55556	162	3.05	183.5
						3.88889	228.5	3.88235	213.75	3.29412	184.25
						2.73684	171	4	274.25	3.70588	188
						2	153	1.90909	164.75	3.6	160
						3.15	236.75	2.45	178.25	4.04545	375.75
						2.27778	138.25	3.78261	360.25	3.11111	191.5
						2.71429	234.75	3.89474	234.5	4.31579	287.5
						3.36842	248.5	3.5	267.25	3.6875	173.25
						3.15789	207.5	2.9	217	4.11765	213.75
						3.65	266	4.04762	333.75	3.06667	134.5
						3.2381	261.25	3.26316	199.25	3.09091	56
						2.78947	182.25	3.66667	225.5
						2.86364	258	2.95238	241.75
						2.4375	114.25	2.95	202.25
						2.42857	191.5	2.78261	283.25
						2.45455	211.25	3.15	224.75
						1.70588	89.25	2.36842	158.75
						2.69565	256	2.78947	184.75
						3.15789	221.75	3.21053	224.25
						3.875	198.5	4.26316	258
						2.25	165.25	3.05882	150.5
						2.85	202.75	2.72727	57.75
						3.44444	51.25	3.41176	185
						2.52632	170.25	2.95652	270.75
						2.45	185.25	3.5	258.5
						3.15789	215.5	4.55556	259.75
						3.07692	377.5	3.55556	202
						2.38889	148	3.4375	165.5
						2.58824	151.75	3.23529	175
						2.78947	192.75	2.08	232.75
						2.7	208	3.47619	273
						2.57143	210	3	166
						2.27273	189	3.47368	223.75
						2.85	193	3.66667	277.5
						2.66667	209.25	3.41176	156
						3.31818	298.75	3.84211	269.5
						3.13333	134.5	3.93333	163
						3.28571	252.75	2.25	161.25
						3.05	244.75	2.36364	220
						3.08	360.5	2.66667	166.75
						2.52632	180.75	2.76471	154
						2.05882	115.5	3.27778	192
						2.85714	235.75	2.22222	125.75
						2.5625	106.5	3.19048	251
						2.81818	255.5	2.80952	235
						3.18182	292.25	3.17647	179.25
						2.66667	219	3	85
						2.33333	140.75	3.25	240.5
						3.10526	206.25	3.77778	235.75
						2.85	209.75	3.63158	214.5
						3.22222	179	3.15789	214.25
						3.16667	203	2.9	226.25
						2	104	3	171.25
						2.61905	224.75	3.65217	360.75
						2.78947	191.75	3.0625	152
						2.66667	157.25	3.41176	196.5
						3.125	162.25	3.59091	319
						2.42857	96.25	2.88235	139.25
						3.82353	207.5	3.10526	201.25
						1.8125	92.25	3.05263	206.5
						3.13043	312.5	3.80952	284
						3.36364	308	2.58824	144
						2.89474	181	2.29412	107
						2.57143	213.75	2.4	95.75
						2.94737	199	3.84	453.75
						2.46429	374.25	3.47368	233.25
						2.47368	170.25	4.15789	253
						2.95	213	3.17647	178.75
						3	206	3.85	256.25
						3.20833	335.25	2.63158	177.5
						2.84211	194.25	2.68	316
						2.88235	158.5	3.22222	197.25
						2.6087	208.25	3.14286	121.75
						3.59091	322	3.21053	215.75
						3	357.25	3.47619	294.75
						2.42105	151	2.52381	204
						2.36842	164	3	118.5
						3.09091	277.75	3.15789	214.75
						2.77273	264.25	3	245.25
						2.52632	175.5	3.31579	202.25
						2.66667	215.25	4.28571	174.5
						2.09091	179.25	2.38095	193.75
						3.26316	217.25	2.75	214
						2.64706	143.25	2.47368	168
						3.76471	211	3.26316	210
						2.47059	140.5	2.94118	156.25
						2.04545	205.25	2.65217	250
						2.44444	149.25	3.63158	236.25
						2.96296	378.25	3.16667	66.25
						2.95455	263.5	2.27778	142.5
						2.94737	194.75	3.26316	222.25
						2.52941	135.25	3.25	247.75
						2.75	292.5	3.1	229.5
						2.52632	166.75	3	234.25
						3.04762	254.75	3.5	311.75
						2.76471	152.25	3.05	227
						2.73684	184	3.77778	227
						2.88889	177.25	2.55	188
						3.22222	192.75	3.35294	181.25
						3.47059	187.25	3.05556	196.5
						2.57895	187	3.61111	218.5
						2.35	157	4.21053	276
						2.29412	126.75	2.84211	183.5
						3.52632	240.5	3.33333	264.25
						3	142.5	3.63158	236.5
						3.25	216.5	2.77778	179.25
						2.34783	229.25	3	216.25
						3.8	268.5	2.84211	182.75
						2.77778	170.75	3.83333	236
						2.10526	130.25	3.2381	263.5
						2.90909	247	2.94444	175.75
						2.36842	158	3.11765	162.75
						2.45	184.25	3.52941	196.5
						2.66667	168.25	3.52941	199.75
						2.73684	181.5	3.58824	195.75
						3.38095	281.25	2.86957	251.75
						2.94737	192	3.16667	179.75
						2.40909	226.5	2.16667	130.75
						2.83333	187.5	2.93333	124.75
						2.625	128.75	3.33333	199.25
						3.09091	282.25	3.63158	251
						3.65	260	3.16667	197.75
						2.11765	114	3	254.5
						3.11111	195.25	2.71429	202.75
						3.31579	203.5	2.90909	229.5
								2.95238	248
								3.68421	216.75
								3.16667	194.25
								2.72727	246.25
								3.73684	252
								2.875	137.25
								3.35	238.5
								3.77273	333
								2.9375	130.25
								3.26316	202.25
								3.45	261.5
								2.88889	180.5
								3.04545	272.25
								3.05263	213
								4.08333	396.5
								3.29167	354.75
								2.27778	134.5
								2.13636	186
								3.61111	212.25
								3.4375	147.25
								3.125	152.25
								2.92857	92.25
								3.36842	230
								3.36842	181.75
								3.76471	195.5
								3.83333	201.25
								3.05263	211
								3.43478	310.5
								3.7619	301.25
								2.94737	209.25
								2.73684	182
								3.36842	232.5
								1.84211	123.75
								1.92308	57.75
								3	112.75
								4.20833	453

## Sheet: Figure 3b
Figure 3b
	Q, mL/min	Vortex length, microns
	0	0
	0.0325	0
	0.05	100
	0.063	160
	0.128	336
	0.2	430
	0.275	502
	0.365	538
	0.454	562
	0.537	577

## Sheet: Figure 3e
Figure 3e
		norm(tau), Pa
	Position, microns	Wi = 1	Wi = 2	Wi = 4	Wi =8	Wi = 16	Wi = 32
	-24.909	12.2698	31.9697	82.0808	215.106	564.31	1329.99
	-24.8251	12.0352	31.6504	82.1002	213.502	557.873	1309.64
	-24.7393	11.9874	31.7212	82.6687	213.662	560.651	1331.29
	-24.6931	11.8697	31.6756	83.0574	213.102	558.74	1332.28
	-24.6409	11.7712	31.7084	83.5129	212.671	556.72	1333.37
	-24.5405	11.6915	31.809	84.034	212.347	554.587	1334.74
	-24.4334	11.5445	31.8317	84.3938	211.33	547.665	1315.44
	-24.3189	11.4035	31.8966	84.7905	210.371	540.487	1296.13
	-24.1967	11.2644	31.9974	85.2144	209.429	533.052	1276.59
	-24.0661	11.1231	32.1278	85.657	208.502	525.296	1257.02
	-23.927	10.9776	32.3041	86.102	207.589	517.217	1237.02
	-23.778	10.8278	32.52	86.5006	206.647	508.857	1216.78
	-23.618	10.6718	32.7157	86.8008	205.675	500.381	1196.92
	-23.448	10.5056	32.8146	86.9428	204.65	491.974	1177.85
	-23.266	10.3254	32.7528	86.8883	203.531	483.9	1160.41
	-23.072	10.1259	32.4954	86.5882	202.273	476.345	1144.76
	-22.864	9.90441	32.0303	85.9977	200.834	469.468	1130.12
	-22.642	9.65611	31.3887	85.0925	199.169	463.306	1114.82
	-22.404	9.38166	30.611	83.8588	197.215	457.853	1096.82
	-22.15	9.08121	29.7268	82.2755	194.909	452.937	1073.76
	-21.878	8.75508	28.7245	80.3472	192.208	448.306	1044.81
	-21.588	8.40241	27.5908	78.0952	189.073	443.605	1010.36
	-21.278	8.02335	26.3346	75.5415	185.443	438.542	972.003
	-20.946	7.61949	24.9728	72.7176	181.319	432.747	932.1
	-20.591	7.28275	23.7885	70.4236	178.294	430.574	909.086
	-20.284	6.9273	22.5202	67.9159	174.835	427.541	888.078
	-20.088	6.55707	21.1885	65.2051	170.967	423.578	869.918
	-19.808	6.17597	19.8156	62.3027	166.718	418.62	854.969
	-19.376	5.78766	18.4198	59.2209	162.116	412.704	843.4
	-18.915	5.30726	16.7512	55.2022	155.616	401.291	819.282
	-18.422	4.82835	15.0999	51.0294	148.824	388.745	799.458
	-17.894	4.35592	13.486	46.7292	141.766	375.08	784.222
	-17.33	3.89426	11.9234	42.3479	134.447	360.41	773.525
	-16.727	3.449	10.4277	37.9353	126.789	344.665	766.702
	-16.082	3.0255	9.01925	33.5508	118.735	327.65	762.663
	-15.393	2.62783	7.71855	29.2655	110.153	309.547	759.579
	-14.66	2.25962	6.53721	25.1699	100.937	290.776	755.388
	-13.87	1.92421	5.48654	21.3441	91.0745	271.91	748.512
	-13.03	1.62293	4.57556	17.8742	80.7262	253.684	738.721
	-12.13	1.35508	3.80062	14.8405	70.1747	236.731	724.792
	-11.18	1.15508	3.23115	12.5571	61.5448	225.575	724.455
	-10.25	0.981759	2.76823	10.7137	53.3745	215.232	715.681
	-9.73	0.833504	2.40282	9.30899	46.2013	204.937	694.268
	-9.06	0.708675	2.1232	8.30617	40.4577	194.248	665.291
	-7.9	0.605502	1.91742	7.6458	36.405	183.722	638.118
	-6.66	0.486843	1.69848	6.99798	32.3289	170.646	599.783
	-5.34	0.391059	1.5447	6.61667	29.9626	160.876	575.06
	-3.93	0.317938	1.44297	6.41841	28.8724	155.03	567.436
	-2.43	0.267913	1.38054	6.32617	28.5163	152.106	567.677
	-0.83	0.243823	1.3521	6.29199	28.4403	151.165	568.789
	0.83	0.246488	1.35393	6.29078	28.4243	150.926	565.7
	2.43	0.275791	1.38662	6.32654	28.5002	151.65	559.152
	3.93	0.330692	1.45519	6.43253	28.9642	154.678	555.658
	5.34	0.410109	1.5709	6.67565	30.3562	161.53	567.534
	6.66	0.512198	1.74241	7.12608	33.1582	172.188	596.234
	7.9	0.637547	1.98357	7.86882	37.7622	185.834	636.312
	9.06	0.745931	2.20875	8.61623	42.248	196.245	663.641
	9.73	0.876524	2.51151	9.72508	48.371	206.524	690.348
	10.25	1.03097	2.90363	11.2463	55.8007	216.473	707.643
	11.18	1.21079	3.396	13.2074	64.0637	226.698	712.889
	12.13	1.41752	3.99661	15.5977	72.615	237.904	711.448
	13.03	1.69416	4.8106	18.7516	83.0607	255.144	724.097
	13.87	2.00406	5.76081	22.3131	93.1997	273.505	733.305
	14.66	2.34773	6.84843	26.2001	102.793	292.293	739.693
	15.39	2.72324	8.06215	30.3307	111.741	310.835	743.794
	16.08	3.12685	9.38972	34.6248	120.082	328.594	747.467
	16.73	3.55474	10.8182	38.9956	127.972	345.191	752.698
	17.33	4.00299	12.3271	43.3799	135.507	360.581	761.078
	17.89	4.46545	13.8961	47.7183	142.744	374.977	773.518
	18.42	4.93685	15.5138	51.9607	149.739	388.366	790.466
	18.91	5.41346	17.1653	56.0667	156.487	400.652	811.809
	19.38	5.89087	18.8285	60.0113	162.9	411.819	837.257
	19.81	6.22785	20.0485	62.65	166.805	416.41	845.575
	20.09	6.55847	21.2459	65.1317	170.399	420.166	856.738
	20.28	6.87967	22.4026	67.4445	173.652	423.051	870.686
	20.59	7.18734	23.4963	69.5832	176.539	425.092	887.188
	20.95	7.47757	24.5124	71.5385	179.055	426.377	905.425
	21.28	7.88338	25.8789	74.4199	183.322	432.48	944.747
	21.59	8.26505	27.142	77.0417	187.094	437.784	982.953
	21.88	8.62035	28.2865	79.3749	190.387	442.619	1017.87
	22.15	8.94911	29.3052	81.3959	193.241	447.357	1047.45
	22.4	9.25197	30.2056	83.0812	195.68	452.294	1071.19
	22.64	9.52958	31.0011	84.4218	197.763	457.724	1090.11
	22.86	9.77978	31.6723	85.4279	199.553	463.822	1105.74
	23.07	10.0049	32.1787	86.1215	201.116	470.635	1120.3
	23.27	10.2057	32.4805	86.5196	202.476	478.146	1135.84
	23.45	10.3889	32.5837	86.6584	203.713	486.214	1153.19
	23.62	10.5572	32.5211	86.5787	204.833	494.618	1171.97
	23.78	10.716	32.3487	86.3169	205.881	503.152	1191.94
	23.93	10.8666	32.1393	85.9086	206.876	511.605	1212.1
	24.07	11.0149	31.9652	85.4008	207.861	519.8	1232.22
	24.2	11.1588	31.8371	84.8398	208.84	527.69	1251.9
	24.32	11.3006	31.7405	84.2646	209.872	535.302	1271.35
	24.43	11.4442	31.6797	83.7085	210.941	542.651	1290.78
	24.54	11.5958	31.6591	83.2034	212.068	549.781	1310.18
	24.64	11.6766	31.5504	82.5824	212.353	551.717	1308.22
	24.69	11.7743	31.5118	82.0676	212.766	553.539	1306.53
	24.74	11.8914	31.5498	81.6779	213.291	555.217	1305.13
	24.83	11.9348	31.4654	81.1291	212.947	551.829	1282.36
	24.91	12.1709	31.7865	81.1812	214.67	558.377	1302.81

## Sheet: Figure 3f
Figure 3f
		norm(tau), Pa
	Position, microns	Wi = 1	Wi = 2	Wi = 4	Wi =8	Wi = 16	Wi = 32
	-1441.66	0.0001582	0.000335	0.0007761	0.001915	0.005219	0.01674
	-1395.9	0.000187567	0.000393367	0.000894533	0.00215367	0.005703	0.0177633
	-1352.7	0.00022088	0.00045956	0.00102912	0.0024254	0.0062564	0.01894
	-1311.9	0.00025502	0.0005274	0.0011673	0.0027044	0.0068252	0.020152
	-1273.4	0.00029184	0.00060058	0.0013164	0.0030062	0.0074426	0.021468
	-1237.1	0.00033106	0.00067858	0.0014756	0.003329	0.0081048	0.022886
	-1202.8	0.00037246	0.00076096	0.0016438	0.003671	0.0088074	0.024396
	-1170.5	0.00041572	0.00084702	0.00182	0.0040296	0.0095462	0.02599
	-1139.9	0.00046058	0.00093638	0.0020028	0.0044026	0.0103176	0.027664
	-1111.1	0.00050676	0.00102854	0.0021914	0.0047886	0.0111212	0.029426
	-1083.9	0.00055404	0.00112278	0.0023842	0.0051824	0.01194	0.031232
	-1058.2	0.00060374	0.0012218	0.0025864	0.0055932	0.012788	0.033084
	-1034	0.00065088	0.0013158	0.002778	0.005982	0.013588	0.034818
	-1011.1	0.0006955	0.0014048	0.0029606	0.0063556	0.014366	0.036518
	-999.4	0.00074588	0.0015054	0.0031678	0.0067824	0.015262	0.03851
	-982.2	0.00080456	0.0016228	0.0034098	0.0072822	0.016318	0.040874
	-948.9	0.000871	0.0017558	0.0036848	0.0078538	0.017536	0.04364
	-916.2	0.00095112	0.001916	0.0040164	0.0085454	0.019014	0.04702
	-884.5	0.00104566	0.0021052	0.0044072	0.0093568	0.020742	0.050972
	-854	0.00114738	0.0023088	0.0048278	0.0102272	0.022596	0.05521
	-824.5	0.0012552	0.0025244	0.0052736	0.0111526	0.02457	0.059744
	-795.9	0.001369	0.0027522	0.0057454	0.012134	0.02667	0.064594
	-768.4	0.0014894	0.0029934	0.006245	0.013172	0.028898	0.069768
	-741.8	0.001617	0.0032492	0.0067746	0.014274	0.031264	0.075288
	-716	0.0017526	0.0035208	0.0073372	0.015448	0.033782	0.08118
	-691.2	0.0018964	0.0038092	0.007935	0.016694	0.03646	0.087474
	-667.2	0.0020494	0.004116	0.0085706	0.01802	0.03931	0.094188
	-644	0.0022122	0.0044426	0.0092464	0.019434	0.042346	0.101372
	-621.5	0.0023858	0.0047904	0.0099672	0.02094	0.045582	0.109046
	-599.9	0.0025708	0.0051612	0.010737	0.022544	0.049028	0.11728
	-579	0.0027682	0.0055568	0.011558	0.024256	0.052704	0.12608
	-558.7	0.002979	0.0059794	0.012434	0.026082	0.056628	0.13554
	-539.2	0.0032044	0.0064312	0.013372	0.028032	0.060816	0.14568
	-520.3	0.0034454	0.0069142	0.014374	0.030116	0.06529	0.1566
	-502.1	0.0037032	0.007431	0.015444	0.032344	0.070072	0.16832
	-484	0.0039794	0.0079844	0.016588	0.034726	0.075184	0.18096
	-467	0.0042754	0.0085774	0.017814	0.037276	0.080648	0.1946
	-451	0.0045924	0.0092124	0.019126	0.040006	0.086494	0.20936
	-435	0.0049324	0.0098934	0.020532	0.04293	0.092748	0.2253
	-420	0.0052972	0.0106244	0.02204	0.04606	0.099434	0.24242
	-405	0.0056884	0.011407	0.023658	0.049416	0.106596	0.26058
	-391	0.006108	0.012246	0.025392	0.053012	0.114254	0.2794
	-377	0.0065586	0.013146	0.027252	0.056866	0.12244	0.29828
	-363	0.00708594	0.0141982	0.0294156	0.0613154	0.131777	0.317239
	-350	0.00764958	0.0153226	0.0317274	0.0660686	0.141733	0.334471
	-338	0.00825249	0.0165251	0.0341972	0.0711457	0.152348	0.349048
	-326	0.00889869	0.0178117	0.0368392	0.0765726	0.163662	0.360462
	-314	0.00958958	0.0191885	0.0396673	0.0823753	0.175715	0.368682
	-303	0.0102859	0.0205772	0.0425258	0.0882624	0.187971	0.373197
	-292	0.0110344	0.022068	0.0455925	0.0945857	0.201046	0.375682
	-282	0.0118362	0.0236688	0.0488871	0.101357	0.214962	0.377229
	-271	0.0126968	0.0253896	0.0524237	0.108596	0.229778	0.37898
	-262	0.0136234	0.0272386	0.0562204	0.116357	0.245495	0.382074
	-252	0.014618	0.0292215	0.0602952	0.124651	0.262052	0.387849
	-243	0.0156867	0.0313526	0.0646721	0.133511	0.279332	0.397776
	-234	0.0168375	0.0336417	0.0693691	0.14299	0.297155	0.413464
	-226	0.0180723	0.0360989	0.0744102	0.15311	0.315222	0.436742
	-217	0.0193973	0.0387382	0.0798156	0.163891	0.333175	0.469832
	-209	0.0208223	0.0415737	0.0856111	0.175372	0.350614	0.515307
	-202	0.0223513	0.0446172	0.0918287	0.187593	0.367161	0.57597
	-194	0.0239925	0.0478829	0.0984906	0.200554	0.382515	0.655052
	-187	0.0257557	0.0513868	0.105619	0.214296	0.396477	0.756175
	-180	0.0276491	0.0551448	0.113231	0.228778	0.408926	0.883326
	-173	0.0296785	0.059173	0.12136	0.244001	0.419882	1.04105
	-167	0.0318541	0.0634875	0.130023	0.259844	0.429483	1.23403
	-160	0.0341839	0.0681082	0.139247	0.276228	0.437908	1.4678
	-154	0.0366798	0.0730491	0.149071	0.292994	0.445376	1.74837
	-149	0.0393499	0.0783304	0.159515	0.30998	0.452142	2.08218
	-143	0.0422041	0.0839719	0.170579	0.327008	0.458446	2.476
	-137	0.0452546	0.0899838	0.182264	0.343898	0.464445	2.9376
	-132	0.0485132	0.0964039	0.19461	0.360508	0.470295	3.47536
	-127	0.0519881	0.103222	0.207555	0.376739	0.476096	4.0991
	-122	0.0556912	0.110481	0.221101	0.392531	0.481944	4.82042
	-117	0.0596345	0.11818	0.235227	0.407864	0.487915	5.65251
	-113	0.0638302	0.126345	0.249894	0.422776	0.494088	6.60996
	-108	0.0682881	0.134971	0.265021	0.437348	0.500521	7.70797
	-104	0.0730183	0.144097	0.280588	0.451679	0.507292	8.9587
	-100	0.0780327	0.153704	0.296535	0.465908	0.514478	10.3731
	-96	0.0833414	0.16379	0.312802	0.480175	0.522199	11.9591
	-92	0.0889623	0.174377	0.329389	0.494679	0.530574	13.7251
	-88	0.0948835	0.185464	0.346256	0.509561	0.539765	15.6729
	-85	0.101127	0.197032	0.363423	0.524999	0.549972	17.8047
	-81	0.107711	0.209079	0.38091	0.541174	0.5615	20.1224
	-78	0.114613	0.221627	0.398796	0.558246	0.574654	22.6281
	-74	0.121859	0.234655	0.417122	0.576415	0.589841	25.3177
	-71	0.129465	0.248163	0.436007	0.5959	0.607532	28.1953
	-68	0.137412	0.262171	0.455532	0.616923	0.628317	31.263
	-65	0.145699	0.276679	0.475837	0.639744	0.652827	34.5287
	-62	0.154365	0.291727	0.497042	0.664665	0.681872	38.0024
	-60	0.163392	0.307355	0.519327	0.692005	0.716421	41.6982
	-57	0.172799	0.323583	0.542852	0.722126	0.757581	45.6341
	-54	0.182606	0.340491	0.567817	0.75543	0.806633	49.8421
	-52	0.192813	0.358138	0.594403	0.792398	0.865219	54.3681
	-50	0.20344	0.376566	0.622809	0.83357	0.934878	59.2783
	-47	0.214487	0.395854	0.653236	0.879509	1.01787	64.6626
	-45	0.225974	0.416102	0.685904	0.930876	1.11656	70.6211
	-43	0.237921	0.43737	0.721074	0.988352	1.234	77.2617
	-41	0.250347	0.459758	0.758965	1.05278	1.37331	84.7064
	-39	0.263253	0.483365	0.799838	1.12487	1.53906	93.0832
	-37	0.276659	0.508213	0.843933	1.20544	1.73547	102.572
	-35	0.290564	0.5344	0.891509	1.2957	1.96812	113.455
	-33	0.304968	0.561967	0.942766	1.39637	2.24324	126.094
	-31	0.319873	0.590934	0.997864	1.50845	2.56821	140.916
	-30	0.335256	0.62132	1.0571	1.63294	2.95066	158.418
	-28	0.351099	0.653165	1.12054	1.77104	3.40037	179.06
	-26	0.36738	0.686409	1.18838	1.92334	3.92736	203.222
	-25	0.384041	0.721033	1.2606	2.09105	4.54281	231.144
	-23	0.401041	0.756975	1.33722	2.27456	5.25913	262.966
	-22	0.41832	0.794135	1.41804	2.47467	6.08931	298.728
	-21	0.435798	0.832414	1.50325	2.69157	7.04653	338.431
	-19	0.453395	0.871651	1.59226	2.92547	8.14398	382.075
	-18	0.471031	0.911727	1.68506	3.17596	9.39642	429.819
	-17	0.488606	0.95236	1.78127	3.44303	10.8162	481.845
	-16	0.50602	0.993512	1.88046	3.72569	12.4134	538.493
	-14	0.523193	1.0348	1.98185	4.02313	14.1989	600.101
	-13	0.540025	1.07613	2.08524	4.33375	16.1796	666.99
	-12	0.556437	1.11716	2.18982	4.65614	18.3562	739.279
	-11	0.572328	1.15774	2.295	4.98832	20.7286	816.767
	-10	0.587619	1.19753	2.40037	5.32828	23.2908	898.513
	-9	0.60225	1.23651	2.50534	5.67362	26.0328	983.197
	-8	0.61616	1.27429	2.60911	6.02234	28.9386	1068.68
	-7	0.629291	1.31088	2.71107	6.37205	31.9881	1152.29
	-6	0.641602	1.34626	2.81104	6.72035	35.1555	1231.09
	-6	0.653074	1.38024	2.9082	7.06524	38.4147	1302.48
	-5	0.663706	1.41243	3.00216	7.40472	41.7338	1363.87
	-4	0.673498	1.44321	3.09312	7.7376	45.0888	1413.66
	-3	0.682511	1.4726	3.18149	8.06529	48.4778	1450.65
	-2	0.690844	1.50058	3.26745	8.38917	51.9007	1474.04
	-2	0.698538	1.52737	3.35142	8.71026	55.3476	1484.44
	-1	0.705573	1.55336	3.43379	9.02875	58.8066	1482.23
	0	0.711969	1.57815	3.51417	9.34405	62.2476	1468.83
	1	0.717665	1.60154	3.59194	9.65236	65.6186	1445.82
	1	0.721705	1.61877	3.6494	9.88258	68.1297	1425.42
	2	0.725163	1.6348	3.70406	10.1028	70.5207	1399.82
	2	0.728102	1.64959	3.75605	10.3163	72.8021	1371.02
	3	0.730501	1.66339	3.80604	10.5235	74.9797	1339.42
	4	0.7324	1.67639	3.85402	10.7254	77.0473	1306.41
	4	0.734697	1.69314	3.91713	10.9911	79.7369	1263.01
	5	0.736296	1.7087	3.97764	11.2508	82.2689	1219.21
	6	0.737175	1.7229	4.03502	11.4987	84.5984	1176.01
	7	0.737355	1.7357	4.08861	11.7366	86.7061	1134.61
	7	0.736855	1.74689	4.13859	11.9606	88.5937	1095.41
	8	0.735695	1.75669	4.18478	12.1725	90.2655	1058.85
	9	0.733895	1.76489	4.22717	12.3705	91.7273	1024.93
	10	0.731496	1.77168	4.26616	12.5585	92.9932	993.508
	11	0.728537	1.77708	4.30155	12.7324	94.0771	964.588
	11	0.725019	1.78128	4.33354	12.8964	94.991	937.927
	12	0.721	1.78408	4.36254	13.0484	95.7529	913.247
	13	0.716542	1.78568	4.38853	13.1923	96.3809	890.447
	14	0.711645	1.78628	4.41153	13.3243	96.8889	869.326
	14	0.706347	1.78568	4.43192	13.4483	97.2909	849.746
	15	0.70073	1.78408	4.44992	13.5663	97.6009	831.566
	16	0.694793	1.78168	4.46552	13.6763	97.8329	814.645
	17	0.688577	1.77868	4.47912	13.7783	97.9989	798.885
	17	0.682121	1.77488	4.49052	13.8743	98.1069	784.185
	18	0.675445	1.77048	4.50031	13.9643	98.1689	770.445
	19	0.668569	1.76528	4.50831	14.0483	98.1949	757.625
	20	0.661513	1.75949	4.51491	14.1283	98.1909	745.624
	21	0.654318	1.75309	4.52032	14.2043	98.1649	734.404
	21	0.647023	1.74609	4.52472	14.2782	98.1229	723.944
	22	0.639628	1.73869	4.52792	14.3482	98.0689	714.184
	23	0.632154	1.7311	4.53032	14.4162	98.0089	705.084
	24	0.62464	1.7231	4.53212	14.4822	97.9449	696.624
	24	0.617066	1.7147	4.53312	14.5462	97.8809	688.763
	25	0.609452	1.7061	4.53352	14.6082	97.8209	681.463
	26	0.601839	1.69731	4.53373	14.6723	97.7689	674.703
	27	0.594226	1.68831	4.53353	14.7343	97.7229	668.463
	27	0.586613	1.67931	4.53313	14.7963	97.6909	662.723
	28	0.579021	1.67012	4.53274	14.8603	97.6709	657.443
	29	0.571468	1.66092	4.53234	14.9243	97.6669	652.603
	30	0.563937	1.65173	4.53194	14.9883	97.6769	648.203
	30	0.556465	1.64233	4.53194	15.0543	97.7049	644.203
	31	0.549034	1.63294	4.53195	15.1223	97.7508	640.583
	32	0.541682	1.62374	4.53215	15.1903	97.8168	637.322
	33	0.534372	1.61434	4.53275	15.2623	97.9028	634.402
	34	0.527141	1.60495	4.53396	15.3363	98.0108	631.802
	34	0.519971	1.59575	4.53536	15.4123	98.1428	629.502
	35	0.512901	1.58656	4.53757	15.4903	98.2988	627.502
	36	0.505892	1.57736	4.54037	15.5723	98.4788	625.782
	37	0.498963	1.56837	4.54378	15.6563	98.6848	624.342
	37	0.492134	1.55957	4.54778	15.7423	98.9168	623.142
	38	0.485386	1.55078	4.55278	15.8323	99.1748	622.182
	39	0.478738	1.54218	4.55839	15.9263	99.4628	621.442
	40	0.47219	1.53379	4.56499	16.0243	99.7848	620.922
	40	0.465742	1.5256	4.5726	16.1264	100.135	620.602
	41	0.459375	1.5176	4.5812	16.2344	100.509	620.522
	42	0.453128	1.50981	4.59061	16.3464	100.921	620.622
	43	0.446982	1.50221	4.60122	16.4644	101.361	620.922
	44	0.440936	1.49482	4.61282	16.5864	101.821	621.402
	44	0.435011	1.48763	4.62563	16.7124	102.321	622.062
	45	0.429205	1.48063	4.63963	16.8424	102.881	622.882
	46	0.4235	1.47404	4.65484	16.9784	103.461	623.882
	47	0.417896	1.46765	4.67145	17.1204	104.101	625.042
	47	0.412432	1.46165	4.68945	17.2705	104.781	626.362
	48	0.407068	1.45586	4.70886	17.4285	105.501	627.842
	49	0.401825	1.45047	4.72947	17.5945	106.261	629.462
	50	0.396702	1.44528	4.75167	17.7665	107.081	631.242
	50	0.391699	1.44048	4.77528	17.9445	107.921	633.142
	51	0.386797	1.43589	4.80049	18.1285	108.821	635.202
	52	0.382035	1.4319	4.8275	18.3206	109.761	637.382
	53	0.377394	1.42811	4.8561	18.5206	110.741	639.702
	54	0.372853	1.42472	4.88651	18.7286	111.781	642.122
	54	0.368452	1.42172	4.91852	18.9466	112.881	644.682
	55	0.364172	1.41913	4.95233	19.1726	114.041	647.342
	56	0.360012	1.41694	4.98754	19.4067	115.261	650.122
	57	0.355972	1.41515	5.02475	19.6507	116.541	653.022
	57	0.352073	1.41376	5.06356	19.9047	117.881	656.042
	58	0.348274	1.41257	5.10437	20.1667	119.281	659.163
	59	0.344595	1.41178	5.14678	20.4388	120.741	662.383
	60	0.341016	1.41139	5.19099	20.7208	122.261	665.683
	60	0.337538	1.4112	5.2368	21.0108	123.842	669.063
	61	0.33416	1.4114	5.28441	21.3128	125.482	672.503
	62	0.330882	1.41221	5.33342	21.6249	127.182	676.023
	63	0.327704	1.41322	5.38402	21.9449	128.942	679.583
	63	0.324606	1.41443	5.43603	22.2729	130.762	683.183
	64	0.321588	1.41604	5.48944	22.6109	132.642	686.803
	65	0.318651	1.41785	5.54405	22.955	134.562	690.443
	66	0.315753	1.41966	5.59986	23.305	136.522	694.044
	67	0.312896	1.42187	5.65646	23.663	138.522	697.624
	67	0.310078	1.42407	5.71367	24.027	140.542	701.124
	68	0.307281	1.42628	5.77128	24.393	142.582	704.504
	69	0.304463	1.42849	5.82888	24.763	144.622	707.724
	70	0.301645	1.4307	5.88608	25.135	146.662	710.744
	70	0.299991	1.43257	5.93115	25.4233	148.163	712.765
	71	0.298301	1.43445	5.97582	25.7115	149.643	714.566
	72	0.296554	1.43546	6.00942	25.9335	150.823	716.046
	72	0.294767	1.43626	6.04242	26.1515	151.983	717.286
	72	0.29292	1.43686	6.07442	26.3655	153.083	718.186
	73	0.28979	1.43719	6.11635	26.6552	154.623	719.405
	73	0.287896	1.4374	6.14694	26.8612	155.663	719.925
	74	0.285943	1.43807	6.18579	27.1233	156.883	719.985
	75	0.283936	1.43807	6.21439	27.3233	157.843	719.985
	75	0.281808	1.43748	6.24098	27.5133	158.703	719.425
	75	0.279581	1.43648	6.26537	27.6912	159.463	718.225
	76	0.275853	1.4344	6.2963	27.929	160.502	716.324
	77	0.271921	1.43133	6.32364	28.1448	161.342	713.344
	77	0.267664	1.42753	6.35402	28.3887	162.122	708.543
	78	0.263245	1.42273	6.37881	28.5987	162.621	702.243
	79	0.257854	1.41533	6.39539	28.7766	162.681	692.323
	80	0.250579	1.40313	6.39857	28.8925	162.001	676.203
	81	0.240849	1.38433	6.38095	28.9064	160.221	651.824
	83	0.228234	1.35654	6.33213	28.7644	156.901	617.805
	85	0.212035	1.31734	6.23971	28.4003	151.742	573.427
	86	0.192523	1.26575	6.0933	27.7464	144.543	520.691
	88	0.168819	1.19696	5.86671	26.6746	134.784	460.056
	91	0.142922	1.11506	5.57315	25.2569	123.412	397.961
	93	0.118604	1.02118	5.216	23.5173	110.937	337.387
	95	0.103018	0.917147	4.80388	21.5219	97.8931	280.771
	97	0.0986798	0.805584	4.34957	19.3464	84.8673	229.815
	100	0.10852	0.694676	3.88806	17.1729	72.9849	188.197
	102	0.13199	0.583791	3.41995	15.0134	61.9841	152.879
	105	0.166591	0.476445	2.96124	12.9445	52.0908	123.487
	108	0.206323	0.376626	2.52572	11.0221	43.4111	99.3999
	110	0.249501	0.30245	2.1242	9.28702	35.953	79.8766
	113	0.295046	0.261941	1.76348	7.76182	29.6606	64.2169
	116	0.341745	0.254786	1.4467	6.44856	24.426	51.743
	119	0.388193	0.279564	1.17434	5.33724	20.1233	41.865
	121	0.431074	0.329938	0.951303	4.43957	16.7208	34.2818
	124	0.466155	0.381247	0.784857	3.77523	14.2353	28.8645
	126	0.498013	0.434423	0.647739	3.23318	12.2347	24.6127
	127	0.519113	0.471422	0.560918	2.89275	10.9906	22.0003
	129	0.537037	0.508164	0.491028	2.61894	10.0014	19.956
	130	0.550356	0.53811	0.44194	2.41958	9.28009	18.4819
	132	0.565835	0.577283	0.40377	2.18321	8.43287	16.7598
	133	0.574027	0.599662	0.386043	2.05756	7.98767	15.8582
	133	0.58686	0.638665	0.377526	1.85211	7.25291	14.3815
	134	0.594929	0.668086	0.393634	1.71417	6.75744	13.3968
	136	0.603552	0.707421	0.428876	1.54381	6.15181	12.1967
	138	0.607962	0.730434	0.455252	1.44938	5.81878	11.538
	138	0.613467	0.770005	0.503525	1.29497	5.26898	10.46
	140	0.615588	0.799784	0.542444	1.18875	4.88892	9.72115
	141	0.615439	0.838494	0.597139	1.058	4.42464	8.82146
	143	0.614136	0.860849	0.630075	0.985673	4.16903	8.32757
	144	0.610308	0.898275	0.688766	0.868023	3.74935	7.52091
	146	0.601693	0.932655	0.752242	0.766488	3.38565	6.82681
	148	0.586829	0.971716	0.834723	0.688479	2.97017	6.03558
	151	0.571654	1.00021	0.903362	0.654158	2.66869	5.46401
	154	0.547413	1.03637	1.00179	0.637719	2.26145	4.6943
	156	0.528222	1.06008	1.0728	0.648198	1.99175	4.18579
	157	0.504203	1.07569	1.14578	0.716672	1.76109	3.7525
	159	0.476319	1.08168	1.21889	0.803992	1.56491	3.38467
	161	0.44763	1.08503	1.29159	0.893598	1.37685	3.03206
	165	0.416611	1.07814	1.36166	0.993023	1.21871	2.73348
	167	0.37274	1.06278	1.45679	1.13844	1.04705	2.33407
	169	0.340908	1.04833	1.52308	1.24515	0.931536	2.07097
	171	0.309416	1.02317	1.58135	1.36058	0.909049	1.85113
	174	0.271773	0.982681	1.6451	1.51035	0.943449	1.6855
	178	0.237185	0.930207	1.69238	1.66657	1.07275	1.66857
	182	0.206352	0.871226	1.71918	1.82565	1.25695	1.79754
	187	0.167171	0.795095	1.74216	2.03337	1.51487	2.00009
	192	0.133612	0.712983	1.73508	2.23446	1.8054	2.36248
	198	0.108056	0.640851	1.71203	2.39945	2.06693	2.71665
	203	0.0874325	0.557414	1.66104	2.54722	2.35247	3.12019
	206	0.0742141	0.497473	1.61814	2.64814	2.56328	3.42128
	206	0.0645654	0.42286	1.55641	2.72901	2.78686	3.759
	209	0.0577296	0.346775	1.47765	2.78384	3.01742	4.13251
	215	0.050547	0.266502	1.36981	2.82827	3.30669	4.6282
	221	0.0451703	0.209835	1.24961	2.83282	3.58849	5.16283
	228	0.0383382	0.142152	1.08905	2.81731	3.94553	5.88196
	235	0.0329489	0.100989	0.924182	2.74694	4.26987	6.63543
	242	0.0285396	0.0777436	0.762426	2.6229	4.54871	7.40905
	250	0.0248541	0.0633729	0.610989	2.4502	4.76124	8.18479
	258	0.0217401	0.0531278	0.476659	2.23607	4.89527	8.94283
	267	0.0190854	0.0451774	0.362983	1.99071	4.94359	9.65855
	275	0.0168098	0.0387865	0.26986	1.72433	4.90142	10.3072
	285	0.0148451	0.0335503	0.196669	1.45043	4.76295	10.8616
	294	0.0131207	0.0291483	0.141683	1.18444	4.5275	11.3071
	305	0.0116205	0.025446	0.101811	0.938539	4.21067	11.6024
	315	0.0103105	0.0222988	0.073628	0.71399	3.8217	11.7317
	326	0.00916074	0.0196062	0.0549461	0.518637	3.37501	11.6828
	338	0.008167	0.01732	0.043476	0.36126	2.9068	11.466
	350	0.0073778	0.01553	0.036932	0.243394	2.4838	11.138
	362	0.006729	0.014078	0.032626	0.157978	2.1038	10.7216
	368	0.0062012	0.012912	0.029476	0.105114	1.7762	10.2522
	377	0.0057882	0.012008	0.027128	0.078952	1.5062	9.7708
	385	0.0054138	0.0111978	0.025082	0.06608	1.24188	9.2086
	392	0.0050164	0.0103438	0.02297	0.056938	0.95576	8.5062
	406	0.0046138	0.0094846	0.020884	0.049838	0.68594	7.6936
	421	0.0042084	0.0086242	0.018836	0.043976	0.450606	6.7754
	437	0.0037968	0.0077544	0.01679	0.038362	0.25678	5.7674
	454	0.00345	0.007025	0.015098	0.033918	0.141606	4.846
	471	0.0031878	0.006476	0.01384	0.030686	0.091294	4.108
	480	0.00294	0.00595933	0.0126667	0.0277467	0.06908	3.371
	483	0.002856	0.005785	0.01228	0.0268	0.06584	3.108

## Sheet: Figure 3g
Figure 3g
	Wi = 1		Wi = 2		Wi = 4		Wi = 8		Wi = 16		Wi = 32
	Time, ms	norm(tau), Pa	Time, ms	norm(tau), Pa	Time, ms	norm(tau), Pa	Time, ms	norm(tau), Pa	Time, ms	norm(tau), Pa	Time, ms	norm(tau), Pa
	-2.93364	0.0001279	-2.07532	0.0002748	-1.46797	0.000654	-1.03924	0.001679	-0.709378	0.005396	-0.499823	0.01674
	-2.93203	0.0001284	-2.07418	0.0002758	-1.46717	0.000655933	-1.03867	0.001683	-0.690338	0.005886	-0.486302	0.0177633
	-2.93041	0.0001289	-2.07304	0.00027676	-1.46636	0.0006579	-1.0381	0.001687	-0.672041	0.0064456	-0.473306	0.01894
	-2.92879	0.0001294	-2.0719	0.00027774	-1.46555	0.00065986	-1.03753	0.001691	-0.654475	0.007021	-0.460823	0.020152
	-2.92718	0.0001299	-2.07075	0.00027872	-1.46474	0.00066184	-1.03696	0.001695	-0.637651	0.0076456	-0.448861	0.021468
	-2.92556	0.0001304	-2.06961	0.00027968	-1.46393	0.0006638	-1.03639	0.001699	-0.621564	0.0083156	-0.43742	0.022886
	-2.92394	0.00013088	-2.06846	0.00028066	-1.46312	0.00066576	-1.03582	0.001703	-0.606171	0.0090272	-0.42647	0.024396
	-2.92232	0.00013136	-2.06732	0.00028164	-1.46232	0.00066774	-1.03525	0.001707	-0.591506	0.0097756	-0.416035	0.02599
	-2.9207	0.00013184	-2.06617	0.0002826	-1.46151	0.0006697	-1.03467	0.001711	-0.577463	0.010557	-0.406042	0.027664
	-2.91908	0.00013232	-2.06503	0.00028356	-1.4607	0.00067166	-1.0341	0.001715	-0.564122	0.0113708	-0.396542	0.029426
	-2.91746	0.0001328	-2.06388	0.00028454	-1.45989	0.00067364	-1.03353	0.001719	-0.551416	0.0122	-0.387488	0.031232
	-2.91584	0.0001333	-2.06273	0.00028552	-1.45908	0.00067562	-1.03296	0.0017228	-0.539314	0.013056	-0.378865	0.033084
	-2.91422	0.0001338	-2.06158	0.00028648	-1.45826	0.00067758	-1.03238	0.0017266	-0.527843	0.013864	-0.370687	0.034818
	-2.91259	0.0001343	-2.06044	0.00028746	-1.45745	0.00067956	-1.03181	0.0017304	-0.516928	0.01465	-0.362903	0.036518
	-2.91097	0.0001348	-2.05929	0.00028844	-1.45664	0.00068154	-1.03124	0.0017342	-0.511311	0.015558	-0.358894	0.03851
	-2.90935	0.00013528	-2.05814	0.00028942	-1.45583	0.0006835	-1.03066	0.001738	-0.50304	0.016628	-0.352991	0.040874
	-2.90772	0.00013576	-2.05699	0.00029038	-1.45502	0.00068546	-1.03009	0.001742	-0.487031	0.017866	-0.341562	0.04364
	-2.9061	0.00013624	-2.05584	0.00029136	-1.45421	0.00068744	-1.02952	0.001746	-0.471226	0.019366	-0.330264	0.04702
	-2.90447	0.00013672	-2.05469	0.00029234	-1.45339	0.0006894	-1.02894	0.00175	-0.455823	0.02112	-0.319244	0.050972
	-2.90284	0.0001372	-2.05354	0.0002933	-1.45258	0.00069136	-1.02837	0.001754	-0.440932	0.023	-0.308586	0.05521
	-2.90121	0.0001377	-2.05239	0.00029426	-1.45177	0.00069334	-1.02779	0.001758	-0.426478	0.025004	-0.298232	0.059744
	-2.89959	0.0001382	-2.05124	0.00029524	-1.45095	0.0006953	-1.02722	0.001762	-0.412419	0.027134	-0.28815	0.064594
	-2.89796	0.0001387	-2.05008	0.00029622	-1.45014	0.00069726	-1.02664	0.001766	-0.398871	0.029394	-0.278423	0.069768
	-2.89633	0.00013918	-2.04893	0.00029718	-1.44932	0.00069924	-1.02607	0.00177	-0.385741	0.031796	-0.268986	0.075288
	-2.8947	0.00013966	-2.04778	0.00029816	-1.44851	0.00070122	-1.02549	0.001774	-0.372987	0.03435	-0.25981	0.08118
	-2.89307	0.00014014	-2.04662	0.00029914	-1.44769	0.00070318	-1.02492	0.001778	-0.360708	0.037064	-0.250969	0.087474
	-2.89143	0.00014062	-2.04547	0.0003001	-1.44688	0.00070516	-1.02434	0.001782	-0.348819	0.039954	-0.242397	0.094188
	-2.8898	0.0001411	-2.04432	0.00030106	-1.44606	0.00070714	-1.02377	0.001786	-0.337318	0.043034	-0.234096	0.101372
	-2.88817	0.0001416	-2.04316	0.00030204	-1.44525	0.0007091	-1.02319	0.00179	-0.326163	0.046316	-0.226033	0.109046
	-2.88654	0.0001421	-2.04201	0.00030302	-1.44443	0.00071106	-1.02261	0.0017938	-0.315455	0.049814	-0.218282	0.11728
	-2.8849	0.0001426	-2.04085	0.00030398	-1.44361	0.00071304	-1.02204	0.0017976	-0.305099	0.053546	-0.210775	0.12608
	-2.88327	0.0001431	-2.03969	0.00030496	-1.44279	0.000715	-1.02146	0.0018014	-0.295044	0.057528	-0.203478	0.13554
	-2.88163	0.00014358	-2.03854	0.00030594	-1.44198	0.00071696	-1.02088	0.0018052	-0.28539	0.06178	-0.196462	0.14568
	-2.88	0.00014406	-2.03738	0.00030692	-1.44116	0.00071894	-1.0203	0.001809	-0.276041	0.06632	-0.189659	0.1566
	-2.87836	0.00014456	-2.03622	0.00030792	-1.44034	0.00072098	-1.01972	0.0018132	-0.267047	0.071172	-0.183106	0.16832
	-2.87672	0.00014508	-2.03506	0.00030896	-1.43952	0.00072308	-1.01915	0.0018176	-0.258109	0.07636	-0.176585	0.18096
	-2.87508	0.0001456	-2.03391	0.00031002	-1.4387	0.00072526	-1.01857	0.001822	-0.249723	0.081906	-0.170458	0.1946
	-2.87344	0.00014616	-2.03275	0.00031112	-1.43788	0.0007275	-1.01799	0.0018266	-0.241846	0.087838	-0.164696	0.20936
	-2.8718	0.00014674	-2.03159	0.00031224	-1.43706	0.00072978	-1.01741	0.0018312	-0.233984	0.094178	-0.15894	0.2253
	-2.87016	0.0001473	-2.03043	0.00031336	-1.43625	0.00073206	-1.01683	0.0018358	-0.22663	0.100974	-0.153551	0.24242
	-2.86852	0.00014786	-2.02927	0.00031448	-1.43542	0.00073434	-1.01625	0.0018404	-0.219291	0.108228	-0.148169	0.26058
	-2.86688	0.00014842	-2.0281	0.0003156	-1.4346	0.00073662	-1.01567	0.001845	-0.212461	0.116	-0.143153	0.2794
	-2.86524	0.00014898	-2.02694	0.0003167	-1.43378	0.0007389	-1.01509	0.0018496	-0.205648	0.12432	-0.13814	0.29828
	-2.8636	0.00014954	-2.02578	0.00031782	-1.43296	0.00074118	-1.01451	0.0018542	-0.198847	0.133815	-0.133114	0.317239
	-2.86195	0.0001501	-2.02462	0.00031894	-1.43214	0.00074346	-1.01393	0.0018588	-0.192544	0.143909	-0.12843	0.334471
	-2.86031	0.00015066	-2.02346	0.00032006	-1.43132	0.00074574	-1.01335	0.0018634	-0.186769	0.154683	-0.124087	0.349048
	-2.85866	0.00015124	-2.02229	0.00032118	-1.4305	0.00074802	-1.01277	0.001868	-0.181018	0.166135	-0.119697	0.360462
	-2.85702	0.0001518	-2.02113	0.0003223	-1.42967	0.0007503	-1.01219	0.0018726	-0.175284	0.178327	-0.115234	0.368682
	-2.85537	0.00015236	-2.01996	0.00032342	-1.42885	0.00075258	-1.01161	0.0018774	-0.170048	0.190722	-0.111062	0.373197
	-2.85372	0.00015292	-2.0188	0.00032454	-1.42803	0.00075486	-1.01103	0.001882	-0.164833	0.203977	-0.106796	0.375682
	-2.85208	0.00015348	-2.01763	0.00032566	-1.4272	0.00075714	-1.01045	0.0018866	-0.160116	0.218113	-0.102825	0.377229
	-2.85043	0.00015404	-2.01647	0.00032678	-1.42638	0.00075942	-1.00986	0.0018912	-0.154947	0.233188	-0.0983372	0.37898
	-2.84878	0.0001546	-2.0153	0.0003279	-1.42556	0.00076168	-1.00928	0.0018958	-0.150738	0.249184	-0.0945672	0.382074
	-2.84713	0.00015516	-2.01413	0.000329	-1.42473	0.00076396	-1.0087	0.0019004	-0.146087	0.266021	-0.0902721	0.387849
	-2.84548	0.00015574	-2.01297	0.00033012	-1.42391	0.00076624	-1.00812	0.001905	-0.141918	0.283541	-0.0863111	0.397776
	-2.84383	0.0001563	-2.0118	0.00033124	-1.42308	0.00076852	-1.00753	0.0019096	-0.137769	0.301504	-0.0822661	0.413464
	-2.84217	0.00015686	-2.01063	0.00033236	-1.42226	0.0007708	-1.00695	0.0019142	-0.134097	0.319553	-0.0786097	0.436742
	-2.84052	0.00015742	-2.00946	0.00033348	-1.42143	0.00077308	-1.00637	0.0019188	-0.129978	0.337289	-0.0744397	0.469832
	-2.83887	0.00015798	-2.00829	0.0003346	-1.4206	0.00077536	-1.00578	0.0019234	-0.126318	0.354331	-0.0706936	0.515307
	-2.83721	0.00015854	-2.00712	0.00033572	-1.41978	0.00077764	-1.0052	0.001928	-0.123119	0.370301	-0.0674188	0.57597
	-2.83556	0.0001591	-2.00595	0.00033684	-1.41895	0.00077992	-1.00461	0.0019326	-0.119457	0.384899	-0.0636938	0.655052
	-2.8339	0.00015966	-2.00478	0.00033796	-1.41812	0.0007822	-1.00403	0.0019372	-0.11624	0.397985	-0.0604634	0.756175
	-2.83225	0.00016022	-2.00361	0.00033908	-1.41729	0.00078448	-1.00345	0.0019418	-0.113006	0.40948	-0.0572836	0.883326
	-2.83059	0.00016078	-2.00244	0.0003402	-1.41647	0.00078676	-1.00286	0.0019464	-0.109746	0.419441	-0.0541649	1.04105
	-2.82893	0.00016134	-2.00126	0.0003413	-1.41564	0.00078904	-1.00228	0.001951	-0.106928	0.428049	-0.0515582	1.23403
	-2.82728	0.0001619	-2.00009	0.00034242	-1.41481	0.00079132	-1.00169	0.0019556	-0.103604	0.43556	-0.0485973	1.4678
	-2.82562	0.00016246	-1.99892	0.00034354	-1.41398	0.0007936	-1.0011	0.0019602	-0.100717	0.442192	-0.0461275	1.74837
	-2.82396	0.00016304	-1.99774	0.00034466	-1.41315	0.00079588	-1.00052	0.0019648	-0.098288	0.448222	-0.0441421	2.08218
	-2.8223	0.0001636	-1.99657	0.00034578	-1.41232	0.00079816	-0.999933	0.0019694	-0.0953373	0.453828	-0.0418428	2.476
	-2.82064	0.00016416	-1.99539	0.0003469	-1.41149	0.00080044	-0.999346	0.001974	-0.0923388	0.459187	-0.0396106	2.9376
	-2.81897	0.00016472	-1.99422	0.00034802	-1.41066	0.00080272	-0.99876	0.0019786	-0.0897999	0.464416	-0.0378092	3.47536
	-2.81731	0.00016528	-1.99304	0.00034914	-1.40983	0.000805	-0.998173	0.0019834	-0.0872232	0.469614	-0.0360698	4.0991
	-2.81565	0.00016584	-1.99187	0.00035026	-1.409	0.00080728	-0.997585	0.001988	-0.0846045	0.474878	-0.0343873	4.82042
	-2.81399	0.0001664	-1.99069	0.00035138	-1.40816	0.00080956	-0.996998	0.0019926	-0.0819411	0.480282	-0.0327568	5.65251
	-2.81232	0.00016696	-1.98951	0.0003525	-1.40733	0.00081184	-0.99641	0.0019972	-0.0797755	0.485887	-0.0314957	6.60996
	-2.81066	0.00016754	-1.98833	0.0003536	-1.4065	0.00081412	-0.995822	0.0020018	-0.0770198	0.49175	-0.0299695	7.70797
	-2.80899	0.0001681	-1.98715	0.00035472	-1.40567	0.00081638	-0.995234	0.0020064	-0.0747737	0.497966	-0.0287846	8.9587
	-2.80732	0.00016866	-1.98598	0.00035584	-1.40483	0.00081866	-0.994646	0.002011	-0.0724876	0.504616	-0.0276377	10.3731
	-2.80565	0.00016922	-1.9848	0.00035696	-1.404	0.00082094	-0.994057	0.0020156	-0.0701589	0.511819	-0.0265247	11.9591
	-2.80399	0.00016978	-1.98362	0.00035808	-1.40317	0.00082322	-0.993468	0.0020202	-0.0677824	0.519732	-0.025441	13.7251
	-2.80232	0.00017034	-1.98244	0.00035922	-1.40233	0.0008255	-0.992879	0.0020248	-0.0653539	0.528578	-0.0243819	15.6729
	-2.80065	0.00017094	-1.98125	0.00036038	-1.4015	0.00082788	-0.99229	0.0020296	-0.0634975	0.538581	-0.023607	17.8047
	-2.79898	0.00017154	-1.98007	0.0003616	-1.40066	0.00083036	-0.9917	0.0020346	-0.0609714	0.550105	-0.0225954	20.1224
	-2.79731	0.00017218	-1.97889	0.00036286	-1.39983	0.00083292	-0.99111	0.0020398	-0.0590353	0.563538	-0.0218498	22.6281
	-2.79564	0.00017284	-1.97771	0.00036418	-1.39899	0.00083556	-0.99052	0.0020452	-0.0563944	0.579371	-0.0208692	25.3177
	-2.79396	0.00017352	-1.97653	0.00036552	-1.39816	0.0008383	-0.989929	0.0020508	-0.0543659	0.598158	-0.0201408	28.1953
	-2.79229	0.0001742	-1.97534	0.00036688	-1.39732	0.00084104	-0.989339	0.0020562	-0.0522966	0.62063	-0.0194214	31.263
	-2.79062	0.00017488	-1.97416	0.00036822	-1.39648	0.00084376	-0.988748	0.0020618	-0.0501848	0.647563	-0.0187082	34.5287
	-2.78894	0.00017556	-1.97297	0.00036958	-1.39565	0.0008465	-0.988157	0.0020672	-0.0480296	0.679965	-0.0179989	38.0024
	-2.78727	0.00017624	-1.97179	0.00037092	-1.39481	0.00084924	-0.987565	0.0020728	-0.0465739	0.718926	-0.0175302	41.6982
	-2.78559	0.00017692	-1.9706	0.00037228	-1.39397	0.00085196	-0.986974	0.0020782	-0.0443618	0.765807	-0.0168318	45.6341
	-2.78392	0.0001776	-1.96942	0.00037362	-1.39313	0.00085468	-0.986382	0.0020836	-0.042102	0.822089	-0.0161313	49.8421
	-2.78224	0.0001783	-1.96823	0.00037498	-1.3923	0.00085742	-0.98579	0.002089	-0.0405773	0.889489	-0.015665	54.3681
	-2.78056	0.00017898	-1.96704	0.00037632	-1.39146	0.00086014	-0.985198	0.0020944	-0.039049	0.970263	-0.0152016	59.2783
	-2.77888	0.00017966	-1.96586	0.00037766	-1.39062	0.00086286	-0.984606	0.0020998	-0.0367321	1.0668	-0.0145047	64.6626
	-2.7772	0.00018034	-1.96467	0.000379	-1.38978	0.0008656	-0.984013	0.0021052	-0.0351718	1.18211	-0.0140382	70.6211
	-2.77552	0.00018102	-1.96348	0.00038034	-1.38894	0.00086834	-0.98342	0.0021108	-0.0336143	1.31945	-0.013573	77.2617
	-2.77384	0.0001817	-1.96229	0.00038168	-1.3881	0.00087106	-0.982827	0.0021162	-0.0320605	1.48282	-0.0131086	84.7064
	-2.77216	0.00018238	-1.9611	0.00038302	-1.38726	0.00087378	-0.982233	0.0021218	-0.0305135	1.67685	-0.0126445	93.0832
	-2.77048	0.00018306	-1.95991	0.00038438	-1.38642	0.00087652	-0.98164	0.0021272	-0.0289743	1.90712	-0.0121802	102.572
	-2.7688	0.00018374	-1.95872	0.00038572	-1.38558	0.00087924	-0.981046	0.0021328	-0.0274439	2.17986	-0.0117147	113.455
	-2.76712	0.00018442	-1.95753	0.00038708	-1.38474	0.00088196	-0.980452	0.0021382	-0.025922	2.50245	-0.0112474	126.094
	-2.76543	0.0001851	-1.95634	0.00038842	-1.3839	0.0008847	-0.979858	0.0021438	-0.0244074	2.88331	-0.0107782	140.916
	-2.76375	0.00018578	-1.95515	0.00038978	-1.38305	0.00088744	-0.979263	0.0021492	-0.023665	3.33184	-0.0105449	158.418
	-2.76206	0.00018646	-1.95396	0.00039112	-1.38221	0.00089016	-0.978668	0.0021548	-0.0222098	3.85885	-0.0100805	179.06
	-2.76038	0.00018714	-1.95277	0.00039248	-1.38137	0.0008929	-0.978073	0.0021602	-0.020759	4.47613	-0.00961255	203.222
	-2.75869	0.00018782	-1.95157	0.00039382	-1.38053	0.00089564	-0.977478	0.0021658	-0.0200465	5.19709	-0.00937896	231.144
	-2.757	0.0001885	-1.95038	0.00039518	-1.37968	0.00089836	-0.976883	0.0021712	-0.0186447	6.03611	-0.00891089	262.966
	-2.75532	0.0001892	-1.94919	0.00039652	-1.37884	0.00090108	-0.976287	0.0021768	-0.0179538	7.00859	-0.00867565	298.728
	-2.75363	0.00018988	-1.94799	0.00039788	-1.378	0.00090382	-0.975691	0.0021822	-0.0172846	8.13131	-0.00844141	338.431
	-2.75194	0.00019056	-1.9468	0.00039922	-1.37715	0.00090654	-0.975095	0.0021878	-0.0159607	9.41766	-0.00796641	382.075
	-2.75025	0.00019124	-1.9456	0.00040058	-1.37631	0.00090926	-0.974498	0.0021932	-0.0153032	10.887	-0.00772447	429.819
	-2.74856	0.00019192	-1.94441	0.00040192	-1.37546	0.000912	-0.973902	0.0021988	-0.0146616	12.5555	-0.00748072	481.845
	-2.74687	0.0001926	-1.94321	0.00040328	-1.37462	0.00091474	-0.973305	0.0022042	-0.014034	14.4359	-0.00723442	538.493
	-2.74518	0.00019328	-1.94202	0.00040462	-1.37377	0.00091746	-0.972707	0.0022098	-0.0127731	16.5388	-0.00672551	600.101
	-2.74348	0.00019396	-1.94082	0.00040598	-1.37293	0.0009202	-0.97211	0.0022152	-0.0121351	18.8776	-0.00646111	666.99
	-2.74179	0.00019464	-1.93962	0.00040732	-1.37208	0.00092294	-0.971512	0.0022208	-0.0115012	21.4542	-0.00619025	739.279
	-2.7401	0.00019532	-1.93842	0.00040868	-1.37123	0.00092566	-0.970915	0.0022262	-0.0108684	24.2666	-0.00591157	816.767
	-2.7384	0.000196	-1.93722	0.00041002	-1.37039	0.00092838	-0.970316	0.0022318	-0.0102328	27.3108	-0.00562338	898.513
	-2.7367	0.00019668	-1.93602	0.00041138	-1.36954	0.00093112	-0.969718	0.0022372	-0.00958976	30.5767	-0.0053236	983.197
	-2.73501	0.00019736	-1.93483	0.00041272	-1.36869	0.00093384	-0.969119	0.0022428	-0.008934	34.0444	-0.00500972	1068.68
	-2.73331	0.00019804	-1.93363	0.00041408	-1.36784	0.00093656	-0.968521	0.0022482	-0.00825871	37.6918	-0.00467826	1152.29
	-2.73162	0.00019872	-1.93242	0.00041542	-1.367	0.0009393	-0.967922	0.0022538	-0.00755483	41.4891	-0.00432452	1231.09
	-2.72992	0.0001994	-1.93122	0.00041678	-1.36615	0.00094204	-0.967322	0.0022592	-0.00755483	45.4001	-0.00432452	1302.48
	-2.72822	0.0002001	-1.93002	0.00041812	-1.3653	0.00094476	-0.966723	0.0022648	-0.00683754	49.3851	-0.00394435	1363.87
	-2.72652	0.0002008	-1.92882	0.0004195	-1.36445	0.00094754	-0.966123	0.0022704	-0.00606329	53.4159	-0.00352549	1413.66
	-2.72482	0.00020152	-1.92762	0.0004209	-1.3636	0.00095042	-0.965523	0.0022762	-0.00520424	57.4827	-0.00305138	1450.65
	-2.72312	0.00020226	-1.92641	0.00042236	-1.36275	0.00095336	-0.964922	0.0022822	-0.00420344	61.5834	-0.00249028	1474.04
	-2.72142	0.000203	-1.92521	0.00042384	-1.3619	0.0009564	-0.964322	0.0022884	-0.00420344	65.7062	-0.00249028	1484.44
	-2.71971	0.00020376	-1.92401	0.00042538	-1.36105	0.00095954	-0.963721	0.0022946	-0.00295518	69.829	-0.0017609	1482.23
	-2.71801	0.00020454	-1.9228	0.00042692	-1.3602	0.0009627	-0.96312	0.002301	0	73.9139	0	1468.83
	-2.71631	0.00020532	-1.9216	0.00042848	-1.35935	0.00096586	-0.962519	0.0023074	0.0029247	77.8948	0.00176117	1445.82
	-2.7146	0.0002061	-1.92039	0.00043004	-1.35849	0.00096902	-0.961917	0.0023138	0.0029247	80.8479	0.00176117	1425.42
	-2.7129	0.00020688	-1.91919	0.0004316	-1.35764	0.00097218	-0.961315	0.0023202	0.00409932	83.6387	0.00249242	1399.82
	-2.71119	0.00020766	-1.91798	0.00043316	-1.35679	0.00097532	-0.960713	0.0023266	0.00409932	86.2901	0.00249242	1371.02
	-2.70949	0.00020844	-1.91677	0.00043472	-1.35594	0.00097848	-0.960111	0.002333	0.00499737	88.7936	0.00305551	1339.42
	-2.70778	0.00020922	-1.91557	0.00043628	-1.35508	0.00098164	-0.959509	0.0023394	0.00574561	91.1472	0.00352976	1306.41
	-2.70607	0.00021	-1.91436	0.00043782	-1.35423	0.0009848	-0.958906	0.0023458	0.00574561	94.2049	0.00352976	1263.01
	-2.70436	0.00021078	-1.91315	0.00043938	-1.35338	0.00098796	-0.958303	0.0023522	0.0063918	97.0489	0.00394967	1219.21
	-2.70265	0.00021156	-1.91194	0.00044092	-1.35252	0.00099112	-0.9577	0.0023586	0.00697316	99.6224	0.00433007	1176.01
	-2.70094	0.00021234	-1.91073	0.00044248	-1.35167	0.00099436	-0.957096	0.002365	0.00750527	101.91	0.00468071	1134.61
	-2.69923	0.00021312	-1.90952	0.00044402	-1.35081	0.00099756	-0.956493	0.0023714	0.00750527	103.924	0.00468071	1095.41
	-2.69752	0.0002139	-1.90831	0.00044558	-1.34996	0.00100074	-0.955889	0.0023778	0.00799512	105.662	0.00500886	1058.85
	-2.69581	0.00021468	-1.9071	0.00044712	-1.3491	0.00100388	-0.955284	0.0023842	0.00845394	107.141	0.00531775	1024.93
	-2.6941	0.00021546	-1.90589	0.00044868	-1.34825	0.001007	-0.95468	0.0023906	0.0088872	108.381	0.00561048	993.508
	-2.69239	0.00021624	-1.90468	0.00045022	-1.34739	0.00101	-0.954075	0.002397	0.00929878	109.401	0.00588945	964.588
	-2.69067	0.00021702	-1.90347	0.00045178	-1.34653	0.0010132	-0.95347	0.0024034	0.00929878	110.221	0.00588945	937.927
	-2.68896	0.0002178	-1.90225	0.00045332	-1.34568	0.0010164	-0.952865	0.0024098	0.00969089	110.881	0.00615731	913.247
	-2.68724	0.00021858	-1.90104	0.00045488	-1.34482	0.0010196	-0.95226	0.0024162	0.0100669	111.381	0.00641465	890.447
	-2.68552	0.00021936	-1.89983	0.00045642	-1.34396	0.0010228	-0.951654	0.0024228	0.0104289	111.741	0.0066626	869.326
	-2.68381	0.00022014	-1.89861	0.00045798	-1.3431	0.001026	-0.951048	0.0024292	0.0104289	112.001	0.0066626	849.746
	-2.68209	0.00022092	-1.8974	0.00045952	-1.34225	0.001029	-0.950442	0.0024356	0.0107779	112.141	0.0069028	831.566
	-2.68037	0.0002217	-1.89618	0.00046108	-1.34139	0.001032	-0.949836	0.002442	0.0111157	112.181	0.00713544	814.645
	-2.67865	0.00022248	-1.89497	0.00046262	-1.34053	0.0010352	-0.949229	0.0024484	0.0114434	112.161	0.00736116	798.885
	-2.67693	0.00022326	-1.89375	0.00046418	-1.33967	0.0010384	-0.948622	0.0024548	0.0114434	112.101	0.00736116	784.185
	-2.67521	0.00022404	-1.89253	0.00046572	-1.33881	0.0010416	-0.948015	0.0024612	0.0117619	111.981	0.00758109	770.445
	-2.67349	0.00022482	-1.89132	0.00046728	-1.33795	0.0010448	-0.947407	0.0024676	0.012072	111.841	0.00779516	757.625
	-2.67177	0.0002256	-1.8901	0.00046882	-1.33709	0.001048	-0.9468	0.002474	0.0123743	111.661	0.00800392	745.624
	-2.67005	0.00022638	-1.88888	0.00047038	-1.33623	0.001051	-0.946192	0.0024804	0.0126694	111.461	0.0082077	734.404
	-2.66832	0.00022716	-1.88766	0.00047192	-1.33537	0.0010542	-0.945584	0.0024868	0.0126694	111.241	0.0082077	723.944
	-2.6666	0.00022794	-1.88644	0.00047348	-1.33451	0.0010574	-0.944975	0.0024932	0.012958	111.021	0.00840719	714.184
	-2.66487	0.00022872	-1.88522	0.00047502	-1.33364	0.0010606	-0.944366	0.0024996	0.0132404	110.781	0.00860232	705.084
	-2.66315	0.00022948	-1.884	0.00047658	-1.33278	0.0010638	-0.943757	0.002506	0.013517	110.561	0.00879336	696.624
	-2.66142	0.00023026	-1.88278	0.00047812	-1.33192	0.001067	-0.943148	0.0025124	0.013517	110.341	0.00879336	688.763
	-2.65969	0.00023104	-1.88156	0.00047968	-1.33106	0.00107	-0.942539	0.0025188	0.0137881	110.141	0.00898084	681.463
	-2.65796	0.00023182	-1.88034	0.00048122	-1.33019	0.001073	-0.941929	0.0025252	0.0140539	109.941	0.00916466	674.703
	-2.65624	0.0002326	-1.87912	0.00048278	-1.32933	0.0010762	-0.941319	0.0025316	0.014315	109.761	0.00934505	668.463
	-2.65451	0.0002334	-1.87789	0.00048436	-1.32847	0.0010794	-0.940709	0.0025382	0.014315	109.601	0.00934505	662.723
	-2.65278	0.00023422	-1.87667	0.000486	-1.3276	0.0010828	-0.940098	0.002545	0.0145715	109.461	0.00952225	657.443
	-2.65105	0.00023508	-1.87545	0.00048768	-1.32674	0.0010862	-0.939487	0.0025518	0.0148235	109.321	0.00969633	652.603
	-2.64932	0.00023596	-1.87422	0.00048942	-1.32587	0.0010898	-0.938876	0.002559	0.0150711	109.221	0.00986746	648.203
	-2.64758	0.00023686	-1.873	0.0004912	-1.32501	0.0010934	-0.938265	0.0025664	0.0150711	109.141	0.00986746	644.203
	-2.64585	0.00023778	-1.87177	0.000493	-1.32414	0.001097	-0.937654	0.0025738	0.0153147	109.081	0.0100358	640.583
	-2.64412	0.0002387	-1.87055	0.0004948	-1.32328	0.0011006	-0.937042	0.0025812	0.0155543	109.041	0.0102015	637.322
	-2.64238	0.0002396	-1.86932	0.0004966	-1.32241	0.0011044	-0.93643	0.0025886	0.0157902	109.021	0.0103645	634.402
	-2.64065	0.0002405	-1.86809	0.0004984	-1.32154	0.001108	-0.935818	0.002596	0.0160226	109.021	0.0105251	631.802
	-2.63891	0.0002414	-1.86687	0.0005002	-1.32067	0.0011116	-0.935206	0.0026034	0.0160226	109.061	0.0105251	629.502
	-2.63718	0.0002423	-1.86564	0.000502	-1.31981	0.0011154	-0.934593	0.0026108	0.0162512	109.121	0.0106833	627.502
	-2.63544	0.0002432	-1.86441	0.0005038	-1.31894	0.001119	-0.93398	0.0026182	0.0164766	109.221	0.0108393	625.782
	-2.6337	0.0002441	-1.86318	0.0005056	-1.31807	0.0011226	-0.933367	0.0026258	0.0166987	109.361	0.010993	624.342
	-2.63196	0.000245	-1.86195	0.0005074	-1.3172	0.0011264	-0.932754	0.0026332	0.0166987	109.501	0.010993	623.142
	-2.63023	0.0002459	-1.86072	0.0005092	-1.31634	0.00113	-0.932141	0.0026406	0.0169174	109.681	0.0111445	622.182
	-2.62849	0.0002468	-1.85949	0.000511	-1.31547	0.0011336	-0.931527	0.002648	0.0171331	109.881	0.011294	621.442
	-2.62675	0.00024772	-1.85826	0.0005128	-1.3146	0.0011374	-0.930913	0.0026554	0.0173457	110.101	0.0114414	620.922
	-2.62501	0.00024864	-1.85703	0.0005146	-1.31373	0.001141	-0.930299	0.0026628	0.0173457	110.361	0.0114414	620.602
	-2.62326	0.00024956	-1.8558	0.00051642	-1.31286	0.0011446	-0.929684	0.0026702	0.0175551	110.681	0.0115868	620.522
	-2.62152	0.00025048	-1.85457	0.00051824	-1.31199	0.0011484	-0.92907	0.0026776	0.0177618	111.021	0.0117304	620.622
	-2.61978	0.0002514	-1.85334	0.00052006	-1.31112	0.001152	-0.928455	0.002685	0.0179658	111.421	0.0118722	620.922
	-2.61804	0.0002523	-1.85211	0.00052188	-1.31025	0.0011556	-0.92784	0.0026924	0.0181671	111.861	0.0120122	621.402
	-2.61629	0.0002532	-1.85087	0.0005237	-1.30937	0.0011594	-0.927224	0.0026998	0.0181671	112.321	0.0120122	622.062
	-2.61455	0.0002541	-1.84964	0.0005255	-1.3085	0.001163	-0.926609	0.0027072	0.0183653	112.821	0.0121504	622.882
	-2.6128	0.000255	-1.8484	0.0005273	-1.30763	0.0011666	-0.925993	0.0027148	0.018561	113.361	0.012287	623.882
	-2.61105	0.0002559	-1.84717	0.0005291	-1.30676	0.0011704	-0.925377	0.0027222	0.0187542	113.921	0.0124219	625.042
	-2.60931	0.0002568	-1.84593	0.0005309	-1.30589	0.001174	-0.92476	0.0027296	0.0187542	114.541	0.0124219	626.362
	-2.60756	0.0002577	-1.8447	0.0005327	-1.30501	0.0011776	-0.924144	0.002737	0.0189446	115.201	0.0125552	627.842
	-2.60581	0.0002586	-1.84346	0.0005345	-1.30414	0.0011814	-0.923527	0.0027444	0.0191326	115.901	0.012687	629.462
	-2.60406	0.0002595	-1.84223	0.0005363	-1.30327	0.001185	-0.92291	0.0027518	0.0193182	116.661	0.0128173	631.242
	-2.60231	0.0002604	-1.84099	0.0005381	-1.30239	0.0011886	-0.922293	0.0027592	0.0193182	117.481	0.0128173	633.142
	-2.60056	0.00026132	-1.83975	0.0005399	-1.30152	0.0011924	-0.921675	0.0027666	0.0195011	118.321	0.0129461	635.202
	-2.59881	0.00026224	-1.83851	0.0005417	-1.30064	0.001196	-0.921058	0.002774	0.0196816	119.221	0.0130734	637.382
	-2.59706	0.00026316	-1.83728	0.0005435	-1.29977	0.0011996	-0.92044	0.0027814	0.0198598	120.181	0.0131994	639.702
	-2.59531	0.00026408	-1.83604	0.0005453	-1.29889	0.0012034	-0.919821	0.0027888	0.0200358	121.181	0.0133241	642.122
	-2.59355	0.000265	-1.8348	0.0005471	-1.29802	0.001207	-0.919203	0.0027962	0.0200358	122.241	0.0133241	644.682
	-2.5918	0.0002659	-1.83356	0.0005489	-1.29714	0.0012106	-0.918584	0.0028038	0.0202091	123.361	0.0134474	647.342
	-2.59005	0.0002668	-1.83232	0.0005507	-1.29627	0.0012144	-0.917965	0.0028112	0.0203802	124.541	0.0135694	650.122
	-2.58829	0.0002677	-1.83108	0.0005525	-1.29539	0.001218	-0.917346	0.0028186	0.0205493	125.781	0.0136901	653.022
	-2.58653	0.0002686	-1.82984	0.0005543	-1.29451	0.0012216	-0.916726	0.002826	0.0205493	127.081	0.0136901	656.042
	-2.58478	0.00026952	-1.82859	0.00055616	-1.29363	0.0012254	-0.916107	0.0028336	0.0207156	128.421	0.0138096	659.163
	-2.58302	0.00027048	-1.82735	0.00055806	-1.29276	0.0012292	-0.915487	0.0028414	0.0208799	129.842	0.0139278	662.383
	-2.58126	0.00027146	-1.82611	0.00056	-1.29188	0.0012332	-0.914867	0.0028494	0.0210422	131.322	0.014045	665.683
	-2.5795	0.00027246	-1.82487	0.000562	-1.291	0.0012374	-0.914246	0.0028578	0.0210422	132.842	0.014045	669.063
	-2.57774	0.00027348	-1.82362	0.00056404	-1.29012	0.0012416	-0.913626	0.0028662	0.0212018	134.422	0.0141608	672.503
	-2.57598	0.00027452	-1.82238	0.00056606	-1.28924	0.0012458	-0.913005	0.0028746	0.0213595	136.082	0.0142757	676.023
	-2.57422	0.00027554	-1.82113	0.0005681	-1.28836	0.00125	-0.912384	0.002883	0.0215153	137.782	0.0143894	679.583
	-2.57246	0.00027656	-1.81989	0.00057014	-1.28748	0.001254	-0.911762	0.0028914	0.0215153	139.542	0.0143894	683.183
	-2.5707	0.00027758	-1.81864	0.00057216	-1.2866	0.0012582	-0.911141	0.0028998	0.0216684	141.362	0.014502	686.803
	-2.56894	0.00027862	-1.8174	0.0005742	-1.28572	0.0012624	-0.910519	0.0029082	0.0218197	143.222	0.0146135	690.443
	-2.56717	0.00027964	-1.81615	0.00057624	-1.28484	0.0012666	-0.909897	0.0029168	0.0219693	145.102	0.0147241	694.044
	-2.56541	0.00028066	-1.8149	0.00057828	-1.28396	0.0012708	-0.909274	0.0029252	0.022117	147.022	0.0148337	697.624
	-2.56364	0.00028168	-1.81365	0.00058032	-1.28308	0.001275	-0.908652	0.0029338	0.022117	148.962	0.0148337	701.124
	-2.56188	0.0002827	-1.81241	0.00058236	-1.2822	0.001279	-0.908029	0.0029422	0.0222625	150.902	0.0149422	704.504
	-2.56011	0.00028372	-1.81116	0.0005844	-1.28132	0.0012832	-0.907406	0.0029506	0.0224063	152.862	0.0150498	707.724
	-2.55834	0.00028474	-1.80991	0.00058644	-1.28043	0.0012874	-0.906783	0.002959	0.0225485	154.802	0.0151566	710.744
	-2.55658	0.00028576	-1.80866	0.00058846	-1.27955	0.0012916	-0.906159	0.0029674	0.0225485	156.223	0.0151566	712.765
	-2.55481	0.00028678	-1.80741	0.0005905	-1.27867	0.0012958	-0.905536	0.0029758	0.0226886	157.603	0.0152624	714.566
	-2.55304	0.00028782	-1.80616	0.00059254	-1.27778	0.0013	-0.904912	0.0029842	0.0228283	158.723	0.0153677	716.046
	-2.55127	0.00028884	-1.80491	0.00059456	-1.2769	0.001304	-0.904287	0.0029928	0.0228283	159.803	0.0153677	717.286
	-2.5495	0.00028986	-1.80366	0.0005966	-1.27602	0.001308	-0.903663	0.0030012	0.0228283	160.843	0.0153677	718.186
	-2.54773	0.00029088	-1.8024	0.00059864	-1.27513	0.0013122	-0.903038	0.0030096	0.0229655	162.303	0.0154719	719.405
	-2.54596	0.0002919	-1.80115	0.00060068	-1.27425	0.0013164	-0.902413	0.003018	0.0229655	163.263	0.0154719	719.925
	-2.54418	0.00029292	-1.7999	0.00060272	-1.27336	0.0013206	-0.901788	0.0030264	0.023101	164.363	0.0155753	719.985
	-2.54241	0.00029394	-1.79865	0.00060476	-1.27248	0.0013248	-0.901163	0.0030348	0.0232362	165.243	0.0156783	719.985
	-2.54064	0.00029496	-1.79739	0.0006068	-1.27159	0.001329	-0.900537	0.0030432	0.0232362	166.023	0.0156783	719.425
	-2.53886	0.00029598	-1.79614	0.00060884	-1.2707	0.001333	-0.899911	0.0030518	0.0232362	166.683	0.0156783	718.225
	-2.53709	0.00029702	-1.79488	0.00061086	-1.26982	0.0013372	-0.899285	0.0030602	0.0233694	167.602	0.0157803	716.324
	-2.53531	0.00029804	-1.79363	0.0006129	-1.26893	0.0013414	-0.898658	0.0030688	0.0235015	168.342	0.0158816	713.344
	-2.53353	0.00029906	-1.79237	0.00061494	-1.26804	0.0013456	-0.898032	0.0030772	0.0235015	168.962	0.0158816	708.543
	-2.53176	0.00030008	-1.79111	0.00061696	-1.26715	0.0013498	-0.897405	0.0030856	0.0236324	169.282	0.0159825	702.243
	-2.52998	0.00030112	-1.78986	0.000619	-1.26627	0.001354	-0.896778	0.003094	0.0237626	169.142	0.0160828	692.323
	-2.5282	0.00030214	-1.7886	0.00062104	-1.26538	0.001358	-0.89615	0.0031024	0.023892	168.221	0.0161827	676.203
	-2.52642	0.00030316	-1.78734	0.00062306	-1.26449	0.0013622	-0.895523	0.0031108	0.024021	166.122	0.0162825	651.824
	-2.52464	0.00030418	-1.78608	0.0006251	-1.2636	0.0013664	-0.894895	0.0031192	0.0242784	162.442	0.0164818	617.805
	-2.52286	0.0003052	-1.78482	0.00062714	-1.26271	0.0013706	-0.894266	0.0031278	0.0245357	156.842	0.0166813	573.427
	-2.52108	0.00030622	-1.78356	0.00062918	-1.26182	0.0013748	-0.893638	0.0031362	0.0246654	149.163	0.016782	520.691
	-2.51929	0.00030726	-1.7823	0.00063126	-1.26093	0.0013792	-0.893009	0.0031448	0.0249287	138.885	0.0169863	460.056
	-2.51751	0.00030832	-1.78104	0.0006334	-1.26004	0.0013834	-0.89238	0.0031536	0.0253301	127.007	0.0172975	397.961
	-2.51573	0.00030942	-1.77978	0.00063558	-1.25915	0.0013878	-0.891751	0.0031626	0.0256068	114.034	0.0175119	337.387
	-2.51394	0.00031054	-1.77852	0.00063782	-1.25826	0.0013924	-0.891122	0.0031718	0.0258936	100.546	0.0177339	280.771
	-2.51216	0.00031168	-1.77726	0.0006401	-1.25737	0.001397	-0.890492	0.0031812	0.0261928	87.1183	0.0179654	229.815
	-2.51037	0.00031284	-1.776	0.00064238	-1.25648	0.0014016	-0.889863	0.0031908	0.0266634	74.9059	0.0183288	188.197
	-2.50859	0.000314	-1.77474	0.00064466	-1.25558	0.0014064	-0.889232	0.0032002	0.0269941	63.619	0.0185841	152.879
	-2.5068	0.00031516	-1.77347	0.00064694	-1.25469	0.001411	-0.888602	0.0032098	0.0275196	53.4777	0.01899	123.487
	-2.50501	0.00031632	-1.77221	0.00064922	-1.2538	0.0014156	-0.887972	0.0032192	0.0280772	44.588	0.0194207	99.3999
	-2.50323	0.00031748	-1.77095	0.0006515	-1.25291	0.0014204	-0.887341	0.0032288	0.0284742	36.9539	0.0197275	79.8766
	-2.50144	0.00031862	-1.76968	0.0006538	-1.25201	0.001425	-0.88671	0.0032382	0.029111	30.5095	0.0202201	64.2169
	-2.49965	0.00031978	-1.76842	0.0006561	-1.25112	0.0014296	-0.886079	0.0032478	0.0297901	25.1469	0.020746	51.743
	-2.49786	0.00032092	-1.76715	0.0006584	-1.25022	0.0014344	-0.885448	0.0032572	0.0305136	20.7381	0.0213067	41.865
	-2.49607	0.00032208	-1.76589	0.0006607	-1.24933	0.001439	-0.884816	0.0032668	0.0310288	17.2477	0.0217063	34.2818
	-2.49428	0.00032322	-1.76462	0.000663	-1.24844	0.0014436	-0.884184	0.0032762	0.0318512	14.6944	0.0223448	28.8645
	-2.49249	0.00032438	-1.76335	0.0006653	-1.24754	0.0014484	-0.883552	0.0032858	0.0324215	12.6397	0.0227878	24.6127
	-2.49069	0.00032552	-1.76209	0.0006676	-1.24665	0.001453	-0.88292	0.0032952	0.0327094	11.3635	0.0230112	22.0003
	-2.4889	0.00032668	-1.76082	0.00066988	-1.24575	0.0014576	-0.882287	0.0033048	0.0333226	10.3444	0.0234876	19.956
	-2.48711	0.00032782	-1.75955	0.00067216	-1.24485	0.0014624	-0.881655	0.0033142	0.0336184	9.6005	0.023717	18.4819
	-2.48531	0.00032898	-1.75828	0.00067444	-1.24396	0.0014672	-0.881022	0.0033238	0.0342466	8.72707	0.0242044	16.7598
	-2.48352	0.00033012	-1.75701	0.00067672	-1.24306	0.0014718	-0.880389	0.0033332	0.034563	8.2684	0.0244497	15.8582
	-2.48172	0.00033128	-1.75574	0.000679	-1.24216	0.0014766	-0.879755	0.0033428	0.034563	7.50904	0.0244497	14.3815
	-2.47993	0.00033242	-1.75447	0.0006813	-1.24127	0.0014814	-0.879122	0.0033522	0.0348926	6.99702	0.0247053	13.3968
	-2.47813	0.00033358	-1.7532	0.0006836	-1.24037	0.001486	-0.878488	0.0033618	0.0355904	6.37139	0.0252464	12.1967
	-2.47633	0.00033474	-1.75193	0.0006859	-1.23947	0.0014906	-0.877854	0.0033712	0.0362892	6.0277	0.0257877	11.538
	-2.47453	0.0003359	-1.75066	0.0006882	-1.23857	0.0014954	-0.877219	0.0033808	0.0362892	5.45929	0.0257877	10.46
	-2.47274	0.00033706	-1.74939	0.0006905	-1.23768	0.0015	-0.876585	0.0033902	0.0370111	5.06588	0.0263462	9.72115
	-2.47094	0.00033822	-1.74812	0.0006928	-1.23678	0.0015046	-0.87595	0.0033998	0.0373945	4.58558	0.0266426	8.82146
	-2.46914	0.00033938	-1.74684	0.0006951	-1.23588	0.0015094	-0.875315	0.0034092	0.0381661	4.3213	0.0272386	8.32757
	-2.46734	0.00034052	-1.74557	0.0006974	-1.23498	0.001514	-0.87468	0.0034188	0.0385763	3.8866	0.027555	7.52091
	-2.46553	0.00034168	-1.7443	0.00069968	-1.23408	0.0015186	-0.874044	0.0034282	0.0393667	3.50967	0.0281638	6.82681
	-2.46373	0.00034282	-1.74302	0.00070196	-1.23318	0.0015234	-0.873409	0.0034378	0.040204	3.07929	0.0288073	6.03558
	-2.46193	0.00034398	-1.74175	0.00070424	-1.23228	0.001528	-0.872773	0.0034472	0.0415282	2.76655	0.029822	5.46401
	-2.46013	0.00034512	-1.74047	0.00070652	-1.23138	0.0015326	-0.872136	0.0034568	0.0429187	2.34407	0.0308828	4.6943
	-2.45832	0.00034628	-1.7392	0.0007088	-1.23047	0.0015374	-0.8715	0.0034662	0.0438418	2.06433	0.0315854	4.18579
	-2.45652	0.00034744	-1.73792	0.00071112	-1.22957	0.0015422	-0.870863	0.0034758	0.044335	1.82503	0.0319595	3.7525
	-2.45471	0.00034864	-1.73665	0.0007135	-1.22867	0.001547	-0.870226	0.0034856	0.0452839	1.6216	0.0326788	3.38467
	-2.45291	0.00034986	-1.73537	0.00071592	-1.22777	0.001552	-0.869589	0.0034958	0.0462938	1.42689	0.0334406	3.03206
	-2.4511	0.0003511	-1.73409	0.0007184	-1.22687	0.001557	-0.868952	0.003506	0.0484186	1.26329	0.0350344	2.73348
	-2.44929	0.00035236	-1.73281	0.00072094	-1.22596	0.0015622	-0.868314	0.0035166	0.0494702	1.08594	0.0358214	2.33407
	-2.44748	0.00035364	-1.73153	0.0007235	-1.22506	0.0015674	-0.867677	0.0035274	0.0505916	0.966761	0.0366547	2.07097
	-2.44568	0.00035492	-1.73026	0.00072606	-1.22416	0.0015726	-0.867038	0.003538	0.0517857	0.943859	0.0375361	1.85113
	-2.44387	0.0003562	-1.72898	0.00072862	-1.22325	0.0015778	-0.8664	0.0035486	0.0534897	0.979979	0.0387947	1.6855
	-2.44206	0.0003575	-1.7277	0.00073118	-1.22235	0.001583	-0.865762	0.0035594	0.0558753	1.11444	0.0405425	1.66857
	-2.44025	0.0003588	-1.72642	0.00073372	-1.22144	0.0015882	-0.865123	0.00357	0.0583657	1.30562	0.042353	1.79754
	-2.43844	0.00036008	-1.72514	0.00073628	-1.22054	0.0015934	-0.864484	0.0035806	0.0615973	1.57354	0.0446845	2.00009
	-2.43662	0.00036136	-1.72386	0.00073884	-1.21963	0.0015986	-0.863845	0.0035914	0.0649389	1.87583	0.0470737	2.36248
	-2.43481	0.00036264	-1.72257	0.0007414	-1.21873	0.0016038	-0.863206	0.003602	0.069061	2.14783	0.0499985	2.71665
	-2.433	0.00036392	-1.72129	0.00074396	-1.21782	0.0016092	-0.862566	0.0036126	0.0725941	2.44485	0.0524865	3.12019
	-2.43119	0.0003652	-1.72001	0.00074652	-1.21692	0.0016144	-0.861926	0.0036234	0.074675	2.66428	0.0539503	3.42128
	-2.42937	0.0003665	-1.71873	0.00074908	-1.21601	0.0016196	-0.861286	0.003634	0.074675	2.89709	0.0539503	3.759
	-2.42756	0.0003678	-1.71744	0.00075162	-1.2151	0.0016248	-0.860646	0.0036446	0.0768265	3.13686	0.0554548	4.13251
	-2.42574	0.00036908	-1.71616	0.00075418	-1.2142	0.00163	-0.860005	0.0036554	0.0812925	3.43752	0.0585591	4.6282
	-2.42392	0.00037036	-1.71488	0.00075674	-1.21329	0.0016352	-0.859365	0.003666	0.0858583	3.7301	0.0617146	5.16283
	-2.42211	0.00037164	-1.71359	0.0007593	-1.21238	0.0016404	-0.858724	0.0036766	0.0912755	4.09996	0.0654452	5.88196
	-2.42029	0.00037292	-1.71231	0.00076186	-1.21147	0.0016456	-0.858082	0.0036872	0.0967626	4.43552	0.0692113	6.63543
	-2.41847	0.0003742	-1.71102	0.00076442	-1.21057	0.0016508	-0.857441	0.0036978	0.102321	4.72318	0.0730175	7.40905
	-2.41665	0.0003755	-1.70973	0.00076698	-1.20966	0.0016562	-0.856799	0.0037084	0.108732	4.94233	0.0774027	8.18479
	-2.41483	0.0003768	-1.70845	0.00076952	-1.20875	0.0016614	-0.856157	0.003719	0.115184	5.08078	0.0818081	8.94283
	-2.41301	0.00037808	-1.70716	0.00077208	-1.20784	0.0016666	-0.855515	0.0037296	0.122469	5.13191	0.0867858	9.65855
	-2.41119	0.00037936	-1.70587	0.00077464	-1.20693	0.0016718	-0.854873	0.0037404	0.128979	5.09074	0.0912384	10.3072
	-2.40937	0.00038064	-1.70458	0.0007772	-1.20602	0.001677	-0.85423	0.003751	0.137143	4.95247	0.0968305	10.8616
	-2.40755	0.00038192	-1.7033	0.00077976	-1.20511	0.0016822	-0.853587	0.0037616	0.144503	4.71755	0.101883	11.3071
	-2.40572	0.0003832	-1.70201	0.00078232	-1.2042	0.0016874	-0.852944	0.0037724	0.153504	4.40046	0.108078	11.6024
	-2.4039	0.0003845	-1.70072	0.00078488	-1.20329	0.0016926	-0.852301	0.003783	0.161735	4.01143	0.113762	11.7317
	-2.40207	0.0003858	-1.69943	0.00078742	-1.20238	0.0016978	-0.851657	0.0037936	0.1708	3.56827	0.120042	11.6828
	-2.40025	0.00038708	-1.69814	0.00078998	-1.20146	0.0017032	-0.851013	0.0038044	0.180668	3.1034	0.126904	11.466
	-2.39842	0.00038836	-1.69685	0.00079254	-1.20055	0.0017084	-0.850369	0.003815	0.190515	2.6792	0.133774	11.138
	-2.3966	0.00038964	-1.69556	0.00079512	-1.19964	0.0017136	-0.849725	0.0038256	0.200309	2.2946	0.140623	10.7216
	-2.39477	0.00039094	-1.69426	0.00079774	-1.19873	0.001719	-0.84908	0.0038366	0.205155	1.9606	0.144016	10.2522
	-2.39294	0.00039226	-1.69297	0.00080042	-1.19781	0.0017246	-0.848436	0.0038478	0.212438	1.69	0.14912	9.7708
	-2.39111	0.00039364	-1.69168	0.00080314	-1.1969	0.00173	-0.847791	0.003859	0.218896	1.44426	0.153651	9.2086
	-2.38928	0.00039504	-1.69038	0.0008059	-1.19599	0.0017356	-0.847145	0.0038706	0.224534	1.19116	0.157609	8.5062
	-2.38745	0.00039646	-1.68909	0.0008087	-1.19507	0.0017414	-0.8465	0.0038824	0.235917	0.94958	0.165604	7.6936
	-2.38563	0.00039788	-1.6878	0.0008115	-1.19416	0.001747	-0.845854	0.003894	0.248123	0.7254	0.174181	6.7754
	-2.38379	0.0003993	-1.6865	0.0008143	-1.19324	0.0017526	-0.845209	0.0039056	0.261148	0.51602	0.183329	5.7674
	-2.38196	0.0004007	-1.68521	0.0008171	-1.19233	0.0017584	-0.844563	0.0039174	0.274983	0.35804	0.193043	4.846
	-2.38013	0.0004021	-1.68391	0.0008199	-1.19141	0.0017642	-0.843916	0.0039292	0.288771	0.25218	0.202717	4.108
	-2.3783	0.0004035	-1.68261	0.0008227	-1.1905	0.0017698	-0.84327	0.0039408	0.29599	0.163567	0.207781	3.371
	-2.37646	0.0004049	-1.68132	0.0008255	-1.18958	0.0017756	-0.842623	0.0039526	0.298376	0.1392	0.209455	3.108
	-2.37463	0.0004063	-1.68002	0.0008283	-1.18867	0.0017814	-0.841977	0.0039644
	-2.3728	0.0004077	-1.67873	0.0008311	-1.18775	0.0017872	-0.841329	0.0039762
	-2.37096	0.0004091	-1.67743	0.0008339	-1.18683	0.0017928	-0.840682	0.0039878
	-2.36913	0.0004105	-1.67613	0.0008367	-1.18592	0.0017986	-0.840035	0.0039996
	-2.36729	0.00041192	-1.67483	0.0008395	-1.185	0.0018044	-0.839387	0.0040114
	-2.36545	0.00041334	-1.67353	0.0008423	-1.18408	0.0018102	-0.838739	0.004023
	-2.36362	0.00041476	-1.67224	0.0008451	-1.18316	0.0018158	-0.838091	0.0040346
	-2.36178	0.00041618	-1.67094	0.0008479	-1.18224	0.0018216	-0.837443	0.0040464
	-2.35994	0.0004176	-1.66964	0.00085072	-1.18133	0.0018274	-0.836794	0.0040582
	-2.3581	0.000419	-1.66834	0.00085354	-1.18041	0.001833	-0.836145	0.0040698
	-2.35626	0.0004204	-1.66704	0.00085636	-1.17949	0.0018386	-0.835496	0.0040816
	-2.35442	0.0004218	-1.66573	0.00085918	-1.17857	0.0018444	-0.834847	0.0040934
	-2.35258	0.0004232	-1.66443	0.000862	-1.17765	0.0018502	-0.834197	0.004105
	-2.35073	0.0004246	-1.66313	0.0008648	-1.17673	0.0018558	-0.833548	0.0041166
	-2.34889	0.000426	-1.66183	0.0008676	-1.17581	0.0018616	-0.832898	0.0041284
	-2.34705	0.0004274	-1.66052	0.0008704	-1.17489	0.0018674	-0.832248	0.0041402
	-2.3452	0.0004288	-1.65922	0.0008732	-1.17397	0.0018732	-0.831598	0.0041518
	-2.34336	0.0004302	-1.65792	0.000876	-1.17305	0.0018788	-0.830947	0.0041636
	-2.34151	0.00043162	-1.65661	0.0008788	-1.17212	0.0018846	-0.830296	0.0041754
	-2.33967	0.00043304	-1.65531	0.0008816	-1.1712	0.0018904	-0.829645	0.004187
	-2.33782	0.00043448	-1.654	0.00088444	-1.17028	0.0018962	-0.828994	0.0041988
	-2.33597	0.00043594	-1.6527	0.00088734	-1.16936	0.001902	-0.828343	0.004211
	-2.33413	0.00043744	-1.65139	0.0008903	-1.16843	0.0019082	-0.827691	0.0042234
	-2.33228	0.00043894	-1.65008	0.00089332	-1.16751	0.0019144	-0.827039	0.004236
	-2.33043	0.00044048	-1.64878	0.0008964	-1.16659	0.0019206	-0.826387	0.004249
	-2.32858	0.00044204	-1.64747	0.0008995	-1.16566	0.001927	-0.825735	0.004262
	-2.32673	0.0004436	-1.64616	0.0009026	-1.16474	0.0019334	-0.825082	0.004275
	-2.32488	0.00044516	-1.64485	0.0009057	-1.16382	0.0019396	-0.824429	0.004288
	-2.32303	0.00044672	-1.64354	0.0009088	-1.16289	0.001946	-0.823777	0.004301
	-2.32118	0.00044828	-1.64224	0.0009119	-1.16197	0.0019524	-0.823123	0.004314
	-2.31933	0.00044982	-1.64093	0.000915	-1.16104	0.0019586	-0.82247	0.004327
	-2.31747	0.00045138	-1.63962	0.0009181	-1.16011	0.001965	-0.821816	0.00434
	-2.31562	0.00045294	-1.63831	0.0009212	-1.15919	0.0019714	-0.821163	0.004353
	-2.31377	0.0004545	-1.63699	0.0009243	-1.15826	0.0019776	-0.820509	0.004366
	-2.31191	0.00045606	-1.63568	0.0009274	-1.15734	0.001984	-0.819855	0.004379
	-2.31006	0.00045762	-1.63437	0.0009305	-1.15641	0.0019904	-0.8192	0.004392
	-2.3082	0.00045918	-1.63306	0.0009336	-1.15548	0.0019968	-0.818545	0.004405
	-2.30634	0.00046072	-1.63175	0.0009367	-1.15455	0.0020032	-0.817891	0.004418
	-2.30449	0.00046228	-1.63043	0.0009398	-1.15363	0.0020096	-0.817236	0.004431
	-2.30263	0.00046382	-1.62912	0.0009429	-1.1527	0.002016	-0.81658	0.004444
	-2.30077	0.00046538	-1.62781	0.000946	-1.15177	0.0020224	-0.815925	0.004457
	-2.29891	0.00046694	-1.62649	0.0009491	-1.15084	0.0020286	-0.815269	0.00447
	-2.29705	0.0004685	-1.62518	0.0009522	-1.14991	0.002035	-0.814613	0.004483
	-2.29519	0.00047006	-1.62386	0.0009553	-1.14898	0.0020414	-0.813957	0.004496
	-2.29333	0.00047162	-1.62255	0.0009584	-1.14805	0.0020476	-0.8133	0.004509
	-2.29147	0.00047318	-1.62123	0.0009615	-1.14712	0.002054	-0.812644	0.004522
	-2.28961	0.00047472	-1.61991	0.0009646	-1.14619	0.0020604	-0.811987	0.0045348
	-2.28775	0.00047628	-1.6186	0.0009677	-1.14526	0.0020666	-0.81133	0.0045476
	-2.28588	0.00047784	-1.61728	0.0009708	-1.14433	0.002073	-0.810673	0.0045604
	-2.28402	0.0004794	-1.61596	0.00097392	-1.1434	0.0020794	-0.810015	0.0045734
	-2.28215	0.00048098	-1.61464	0.00097708	-1.14247	0.0020858	-0.809357	0.0045864
	-2.28029	0.0004826	-1.61332	0.00098028	-1.14154	0.0020924	-0.808699	0.0045998
	-2.27842	0.00048422	-1.612	0.00098354	-1.14061	0.0020992	-0.808041	0.0046134
	-2.27656	0.00048586	-1.61068	0.00098684	-1.13967	0.0021058	-0.807383	0.0046272
	-2.27469	0.00048754	-1.60936	0.00099016	-1.13874	0.0021126	-0.806724	0.004641
	-2.27282	0.0004892	-1.60804	0.00099346	-1.13781	0.0021194	-0.806065	0.004655
	-2.27096	0.00049086	-1.60672	0.0009967	-1.13687	0.0021262	-0.805406	0.004669
	-2.26909	0.00049252	-1.6054	0.00100006	-1.13594	0.002133	-0.804747	0.004683
	-2.26722	0.00049418	-1.60408	0.00100336	-1.13501	0.0021398	-0.804088	0.004697
	-2.26535	0.00049584	-1.60276	0.0010066	-1.13407	0.0021466	-0.803428	0.004711
	-2.26348	0.0004975	-1.60143	0.00101	-1.13314	0.0021534	-0.802769	0.004725
	-2.26161	0.00049916	-1.60011	0.0010134	-1.1322	0.0021602	-0.802109	0.004739
	-2.25974	0.00050084	-1.59879	0.0010166	-1.13127	0.002167	-0.801449	0.004753
	-2.25787	0.0005025	-1.59746	0.00102	-1.13033	0.0021738	-0.800788	0.004767
	-2.25599	0.00050416	-1.59614	0.0010234	-1.1294	0.0021806	-0.800128	0.004781
	-2.25412	0.00050584	-1.59482	0.0010266	-1.12846	0.0021874	-0.799467	0.004795
	-2.25225	0.0005075	-1.59349	0.00103	-1.12752	0.0021942	-0.798806	0.004809
	-2.25037	0.00050916	-1.59216	0.0010334	-1.12659	0.002201	-0.798145	0.004823
	-2.2485	0.00051084	-1.59084	0.0010366	-1.12565	0.002208	-0.797484	0.004837
	-2.24662	0.0005125	-1.58951	0.00104	-1.12472	0.0022148	-0.796822	0.004851
	-2.24475	0.00051416	-1.58819	0.0010434	-1.12378	0.0022216	-0.796161	0.004865
	-2.24287	0.00051584	-1.58686	0.0010466	-1.12284	0.0022284	-0.795499	0.0048788
	-2.24099	0.0005175	-1.58553	0.00105	-1.1219	0.0022352	-0.794837	0.0048926
	-2.23912	0.00051916	-1.5842	0.0010534	-1.12096	0.002242	-0.794174	0.0049064
	-2.23724	0.00052084	-1.58288	0.0010566	-1.12003	0.0022488	-0.793512	0.0049202
	-2.23536	0.0005225	-1.58155	0.00106	-1.11909	0.0022556	-0.792849	0.004934
	-2.23348	0.00052416	-1.58022	0.0010634	-1.11815	0.0022624	-0.792186	0.004948
	-2.2316	0.00052584	-1.57889	0.0010666	-1.11721	0.0022692	-0.791523	0.004962
	-2.22972	0.00052754	-1.57756	0.00107	-1.11627	0.002276	-0.79086	0.0049764
	-2.22784	0.00052926	-1.57623	0.0010736	-1.11533	0.0022832	-0.790196	0.004991
	-2.22596	0.00053104	-1.5749	0.001077	-1.11439	0.0022904	-0.789532	0.0050058
	-2.22408	0.00053284	-1.57357	0.0010806	-1.11345	0.0022978	-0.788868	0.005021
	-2.2222	0.00053466	-1.57223	0.0010844	-1.11251	0.0023052	-0.788204	0.0050364
	-2.22031	0.0005365	-1.5709	0.001088	-1.11157	0.0023128	-0.78754	0.0050518
	-2.21843	0.00053834	-1.56957	0.0010916	-1.11063	0.0023202	-0.786875	0.0050672
	-2.21654	0.00054016	-1.56824	0.0010954	-1.10968	0.0023278	-0.786211	0.0050826
	-2.21466	0.000542	-1.5669	0.001099	-1.10874	0.0023352	-0.785546	0.005098
	-2.21277	0.00054384	-1.56557	0.0011026	-1.1078	0.0023428	-0.784881	0.0051134
	-2.21089	0.00054568	-1.56424	0.0011064	-1.10686	0.0023502	-0.784215	0.0051288
	-2.209	0.00054752	-1.5629	0.00111	-1.10592	0.0023578	-0.78355	0.0051442
	-2.20711	0.00054936	-1.56157	0.0011136	-1.10497	0.0023652	-0.782884	0.0051596
	-2.20523	0.0005512	-1.56023	0.0011172	-1.10403	0.0023728	-0.782218	0.005175
	-2.20334	0.00055304	-1.5589	0.0011208	-1.10309	0.0023802	-0.781552	0.0051904
	-2.20145	0.00055486	-1.55756	0.0011244	-1.10214	0.0023878	-0.780886	0.0052058
	-2.19956	0.0005567	-1.55623	0.001128	-1.1012	0.0023952	-0.780219	0.0052212
	-2.19767	0.00055854	-1.55489	0.0011316	-1.10025	0.0024028	-0.779553	0.0052366
	-2.19578	0.00056036	-1.55355	0.0011354	-1.09931	0.0024102	-0.778886	0.005252
	-2.19389	0.0005622	-1.55221	0.001139	-1.09836	0.0024178	-0.778219	0.0052674
	-2.192	0.00056404	-1.55088	0.0011426	-1.09742	0.0024252	-0.777551	0.0052826
	-2.19011	0.00056586	-1.54954	0.0011464	-1.09647	0.0024328	-0.776884	0.005298
	-2.18821	0.0005677	-1.5482	0.00115	-1.09553	0.0024402	-0.776216	0.0053134
	-2.18632	0.00056954	-1.54686	0.0011536	-1.09458	0.0024478	-0.775548	0.0053288
	-2.18442	0.00057136	-1.54552	0.0011574	-1.09364	0.0024552	-0.77488	0.0053442
	-2.18253	0.0005732	-1.54418	0.001161	-1.09269	0.0024626	-0.774212	0.0053596
	-2.18064	0.00057506	-1.54284	0.0011646	-1.09174	0.00247	-0.773543	0.0053752
	-2.17874	0.00057692	-1.5415	0.0011684	-1.09079	0.0024776	-0.772874	0.005391
	-2.17684	0.0005788	-1.54016	0.0011722	-1.08985	0.0024852	-0.772205	0.005407
	-2.17495	0.00058072	-1.53882	0.001176	-1.0889	0.002493	-0.771536	0.0054232
	-2.17305	0.00058264	-1.53748	0.00118	-1.08795	0.002501	-0.770867	0.0054398
	-2.17115	0.00058456	-1.53613	0.0011838	-1.087	0.002509	-0.770198	0.0054562
	-2.16925	0.00058648	-1.53479	0.0011876	-1.08606	0.002517	-0.769528	0.0054728
	-2.16735	0.00058842	-1.53345	0.0011914	-1.08511	0.002525	-0.768858	0.0054894
	-2.16545	0.00059034	-1.53211	0.0011952	-1.08416	0.002533	-0.768188	0.005506
	-2.16355	0.00059226	-1.53076	0.001199	-1.08321	0.002541	-0.767518	0.0055226
	-2.16165	0.0005942	-1.52942	0.001203	-1.08226	0.002549	-0.766848	0.0055392
	-2.15975	0.00059614	-1.52807	0.001207	-1.08131	0.002557	-0.766177	0.0055558
	-2.15785	0.00059806	-1.52673	0.0012108	-1.08036	0.002565	-0.765506	0.0055722
	-2.15595	0.0006	-1.52538	0.0012146	-1.07941	0.002573	-0.764835	0.0055888
	-2.15405	0.00060194	-1.52404	0.0012184	-1.07846	0.002581	-0.764164	0.0056054
	-2.15214	0.00060386	-1.52269	0.0012222	-1.07751	0.002589	-0.763493	0.005622
	-2.15024	0.0006058	-1.52135	0.001226	-1.07656	0.002597	-0.762822	0.0056386
	-2.14834	0.00060774	-1.52	0.00123	-1.0756	0.002605	-0.76215	0.0056552
	-2.14643	0.00060966	-1.51865	0.001234	-1.07465	0.002613	-0.761478	0.0056718
	-2.14452	0.00061158	-1.51731	0.0012378	-1.0737	0.0026208	-0.760806	0.0056884
	-2.14262	0.00061352	-1.51596	0.0012416	-1.07275	0.0026286	-0.760134	0.005705
	-2.14071	0.00061544	-1.51461	0.0012454	-1.0718	0.0026364	-0.759462	0.0057216
	-2.13881	0.00061736	-1.51326	0.0012492	-1.07084	0.0026442	-0.758789	0.0057382
	-2.1369	0.0006193	-1.51191	0.001253	-1.06989	0.002652	-0.758116	0.0057548
	-2.13499	0.00062124	-1.51056	0.001257	-1.06894	0.00266	-0.757444	0.0057712
	-2.13308	0.0006232	-1.50921	0.001261	-1.06798	0.0026682	-0.75677	0.0057878
	-2.13117	0.0006252	-1.50786	0.001265	-1.06703	0.0026764	-0.756097	0.0058042
	-2.12926	0.00062724	-1.50651	0.001269	-1.06608	0.0026846	-0.755424	0.0058208
	-2.12735	0.0006293	-1.50516	0.001273	-1.06512	0.002693	-0.75475	0.0058372
	-2.12544	0.0006314	-1.50381	0.0012772	-1.06417	0.0027014	-0.754076	0.0058538
	-2.12353	0.00063352	-1.50246	0.0012814	-1.06321	0.0027096	-0.753402	0.0058704
	-2.12162	0.00063564	-1.50111	0.0012856	-1.06226	0.002718	-0.752728	0.005887
	-2.11971	0.00063776	-1.49976	0.0012898	-1.0613	0.0027264	-0.752054	0.0059036
	-2.1178	0.00063988	-1.4984	0.001294	-1.06035	0.0027348	-0.751379	0.0059202
	-2.11588	0.000642	-1.49705	0.0012982	-1.05939	0.0027432	-0.750704	0.0059368
	-2.11397	0.0006441	-1.4957	0.0013024	-1.05844	0.0027516	-0.75003	0.0059532
	-2.11205	0.00064622	-1.49434	0.0013066	-1.05748	0.00276	-0.749354	0.0059698
	-2.11014	0.00064834	-1.49299	0.0013108	-1.05652	0.0027684	-0.748679	0.0059862
	-2.10822	0.00065046	-1.49164	0.001315	-1.05557	0.0027768	-0.748004	0.0060028
	-2.10631	0.00065258	-1.49028	0.0013192	-1.05461	0.0027852	-0.747328	0.0060192
	-2.10439	0.0006547	-1.48893	0.0013234	-1.05365	0.0027936	-0.746653	0.0060358
	-2.10248	0.0006568	-1.48757	0.0013276	-1.05269	0.002802	-0.745977	0.0060522
	-2.10056	0.00065892	-1.48621	0.0013318	-1.05174	0.0028104	-0.7453	0.0060688
	-2.09864	0.00066104	-1.48486	0.001336	-1.05078	0.0028188	-0.744624	0.0060852
	-2.09672	0.00066316	-1.4835	0.00134	-1.04982	0.0028272	-0.743948	0.0061018
	-2.0948	0.00066528	-1.48214	0.0013442	-1.04886	0.0028356	-0.743271	0.0061182
	-2.09288	0.0006674	-1.48079	0.0013484	-1.0479	0.002844	-0.742594	0.0061348
	-2.09096	0.0006695	-1.47943	0.0013526	-1.04694	0.0028524	-0.741917	0.0061512
	-2.08904	0.00067164	-1.47807	0.001357	-1.04598	0.0028608	-0.74124	0.006168
	-2.08712	0.00067396	-1.47671	0.0013616	-1.04502	0.00287	-0.740562	0.0061862
	-2.0852	0.00067644	-1.47535	0.0013664	-1.04406	0.00288	-0.739885	0.0062062
	-2.08328	0.00067908	-1.47399	0.0013716	-1.0431	0.0028906	-0.739207	0.0062276
	-2.08136	0.00068188	-1.47263	0.0013772	-1.04214	0.002902	-0.738529	0.0062506
	-2.07943	0.0006848	-1.47127	0.001383	-1.04118	0.002914	-0.737851	0.0062748
	-2.07751	0.00068772	-1.46991	0.0013888	-1.04022	0.002926	-0.737173	0.006299
	-2.07559	0.00069064	-1.46855	0.0013946	-1.03926	0.0029378	-0.736496	0.006323
	-2.07366	0.00069356	-1.46719	0.0014004	-1.0383	0.0029496	-0.735818	0.006347
	-2.07174	0.00069648	-1.46583	0.0014062	-1.03734	0.0029614	-0.735139	0.006371
	-2.06982	0.0006994	-1.46447	0.001412	-1.03638	0.0029732	-0.734461	0.006395
	-2.06789	0.00070232	-1.46311	0.0014178	-1.03542	0.002985	-0.733782	0.006419
	-2.06597	0.00070524	-1.46175	0.0014236	-1.03446	0.002997	-0.733104	0.006443
	-2.06404	0.00070816	-1.46039	0.0014294	-1.03349	0.003009	-0.732425	0.006467
	-2.06212	0.00071108	-1.45903	0.0014352	-1.03253	0.003021	-0.731746	0.006491
	-2.06019	0.000714	-1.45767	0.001441	-1.03157	0.0030328	-0.731067	0.006515
	-2.05827	0.00071692	-1.4563	0.001447	-1.03061	0.0030446	-0.730389	0.006539
	-2.05634	0.00071984	-1.45494	0.0014528	-1.02965	0.0030564	-0.72971	0.006563
	-2.05442	0.00072276	-1.45358	0.0014586	-1.02868	0.0030682	-0.72903	0.006587
	-2.05249	0.00072568	-1.45222	0.0014644	-1.02772	0.00308	-0.728351	0.0066112
	-2.05056	0.0007286	-1.45086	0.0014702	-1.02676	0.003092	-0.727672	0.0066354
	-2.04863	0.00073152	-1.44949	0.001476	-1.0258	0.003104	-0.726992	0.0066596
	-2.0467	0.00073444	-1.44813	0.0014818	-1.02483	0.003116	-0.726312	0.0066838
	-2.04477	0.00073718	-1.44677	0.0014872	-1.02387	0.0031272	-0.725633	0.0067068
	-2.04285	0.00073974	-1.4454	0.0014924	-1.02291	0.0031378	-0.724953	0.0067286
	-2.04092	0.00074214	-1.44404	0.0014972	-1.02194	0.0031478	-0.724273	0.0067494
	-2.03899	0.00074434	-1.44267	0.0015016	-1.02098	0.003157	-0.723592	0.006769
	-2.03706	0.00074636	-1.44131	0.0015058	-1.02001	0.0031656	-0.722912	0.0067876
	-2.03512	0.00074838	-1.43994	0.00151	-1.01905	0.0031744	-0.722232	0.0068064
	-2.03319	0.00075042	-1.43858	0.001514	-1.01809	0.003183	-0.721551	0.006825
	-2.03126	0.00075244	-1.43721	0.001518	-1.01712	0.0031916	-0.720869	0.0068436
	-2.02933	0.00075446	-1.43585	0.001522	-1.01616	0.0032004	-0.720189	0.0068624
	-2.0274	0.00075648	-1.43448	0.001526	-1.01519	0.003209	-0.719508	0.006881
	-2.02546	0.00075852	-1.43312	0.00153	-1.01423	0.0032176	-0.718826	0.0068996
	-2.02353	0.00076054	-1.43175	0.0015342	-1.01326	0.0032264	-0.718144	0.0069184
	-2.0216	0.00076256	-1.43038	0.0015384	-1.01229	0.003235	-0.717463	0.006937
	-2.01966	0.00076458	-1.42901	0.0015426	-1.01133	0.0032436	-0.716781	0.0069556
	-2.01773	0.00076662	-1.42764	0.0015468	-1.01036	0.0032522	-0.716098	0.0069744
	-2.01579	0.00076864	-1.42628	0.001551	-1.00939	0.0032608	-0.715416	0.006993
	-2.01385	0.00077066	-1.42491	0.001555	-1.00843	0.0032694	-0.714734	0.0070116
	-2.01192	0.00077268	-1.42354	0.001559	-1.00746	0.003278	-0.714051	0.0070304
	-2.00998	0.00077472	-1.42217	0.001563	-1.00649	0.0032866	-0.713368	0.007049
	-2.00804	0.00077674	-1.4208	0.001567	-1.00552	0.0032954	-0.712686	0.0070676
	-2.0061	0.00077876	-1.41943	0.001571	-1.00456	0.003304	-0.712002	0.0070864
	-2.00416	0.00078078	-1.41806	0.001575	-1.00359	0.0033126	-0.711319	0.007105
	-2.00222	0.00078282	-1.41669	0.0015792	-1.00262	0.0033214	-0.710635	0.0071236
	-2.00028	0.00078484	-1.41532	0.0015834	-1.00165	0.00333	-0.709951	0.0071424
	-1.99834	0.00078686	-1.41394	0.0015876	-1.00068	0.0033386	-0.709267	0.007161
	-1.9964	0.00078888	-1.41257	0.0015918	-0.999712	0.0033474	-0.708583	0.0071796
	-1.99446	0.00079092	-1.4112	0.001596	-0.998742	0.003356	-0.707899	0.0071984
	-1.99252	0.00079294	-1.40983	0.0016	-0.997772	0.0033646	-0.707214	0.007217
	-1.99058	0.00079496	-1.40845	0.001604	-0.996802	0.0033734	-0.706529	0.0072356
	-1.98863	0.00079698	-1.40708	0.001608	-0.995831	0.003382	-0.705845	0.0072544
	-1.98669	0.00079902	-1.40571	0.001612	-0.994861	0.0033906	-0.705159	0.007273
	-1.98474	0.00080104	-1.40433	0.001616	-0.993889	0.0033994	-0.704474	0.0072916
	-1.9828	0.00080306	-1.40296	0.0016202	-0.992918	0.003408	-0.703788	0.0073104
	-1.98085	0.00080508	-1.40158	0.0016244	-0.991946	0.0034166	-0.703103	0.007329
	-1.97891	0.00080718	-1.40021	0.0016286	-0.990975	0.0034256	-0.702417	0.007348
	-1.97696	0.00080938	-1.39883	0.001633	-0.990002	0.0034348	-0.701731	0.0073678
	-1.97501	0.0008117	-1.39745	0.0016378	-0.98903	0.0034444	-0.701045	0.0073882
	-1.97306	0.00081414	-1.39608	0.0016426	-0.988057	0.0034546	-0.700358	0.0074092
	-1.97111	0.0008167	-1.3947	0.0016476	-0.987084	0.003465	-0.699672	0.0074308
	-1.96917	0.0008193	-1.39332	0.0016528	-0.986111	0.0034756	-0.698985	0.0074526
	-1.96722	0.0008219	-1.39194	0.001658	-0.985138	0.0034862	-0.698298	0.0074744
	-1.96527	0.0008245	-1.39057	0.0016632	-0.984165	0.0034968	-0.697611	0.0074962
	-1.96332	0.0008271	-1.38919	0.0016684	-0.983191	0.0035074	-0.696924	0.007518
	-1.96137	0.0008297	-1.38781	0.0016736	-0.982218	0.003518	-0.696237	0.00754
	-1.95942	0.0008323	-1.38643	0.0016788	-0.981244	0.0035286	-0.695549	0.007562
	-1.95747	0.0008349	-1.38505	0.001684	-0.980269	0.0035394	-0.694862	0.007584
	-1.95552	0.0008375	-1.38367	0.0016892	-0.979295	0.00355	-0.694174	0.007606
	-1.95357	0.0008401	-1.3823	0.0016944	-0.97832	0.0035606	-0.693486	0.007628
	-1.95162	0.0008427	-1.38092	0.0016996	-0.977346	0.0035714	-0.692799	0.00765
	-1.94966	0.0008453	-1.37954	0.0017048	-0.976371	0.003582	-0.69211	0.007672
	-1.94771	0.0008479	-1.37816	0.00171	-0.975396	0.0035926	-0.691422	0.007694
	-1.94576	0.0008505	-1.37677	0.0017152	-0.97442	0.0036034	-0.690734	0.007716
	-1.9438	0.0008531	-1.37539	0.0017204	-0.973445	0.003614	-0.690045	0.007738
	-1.94185	0.0008557	-1.37401	0.0017256	-0.972469	0.0036246	-0.689357	0.00776
	-1.9399	0.0008583	-1.37263	0.0017308	-0.971493	0.0036354	-0.688668	0.007782
	-1.93794	0.0008609	-1.37125	0.001736	-0.970516	0.003646	-0.687979	0.007804
	-1.93599	0.0008635	-1.36987	0.001741	-0.96954	0.0036566	-0.68729	0.007826
	-1.93403	0.0008661	-1.36848	0.0017462	-0.968563	0.0036674	-0.686601	0.007848
	-1.93207	0.0008687	-1.3671	0.0017514	-0.967586	0.003678	-0.685911	0.00787
	-1.93012	0.0008713	-1.36572	0.0017566	-0.966609	0.0036886	-0.685222	0.007892
	-1.92816	0.0008739	-1.36433	0.0017618	-0.965632	0.0036992	-0.684533	0.007914
	-1.9262	0.0008765	-1.36295	0.001767	-0.964654	0.0037098	-0.683842	0.007936
	-1.92424	0.0008791	-1.36157	0.0017722	-0.963676	0.0037204	-0.683152	0.007958
	-1.92228	0.0008817	-1.36018	0.0017774	-0.962698	0.003731	-0.682462	0.0079798
	-1.92032	0.0008843	-1.3588	0.0017826	-0.96172	0.0037416	-0.681772	0.0080016
	-1.91836	0.0008869	-1.35741	0.0017878	-0.960742	0.0037524	-0.681082	0.0080234
	-1.9164	0.0008895	-1.35603	0.001793	-0.959763	0.003763	-0.680391	0.0080452
	-1.91444	0.00089212	-1.35464	0.0017982	-0.958784	0.0037736	-0.6797	0.0080672
	-1.91248	0.0008948	-1.35325	0.0018036	-0.957805	0.0037846	-0.679009	0.00809
	-1.91052	0.00089756	-1.35187	0.001809	-0.956825	0.003796	-0.678318	0.0081134
	-1.90856	0.00090038	-1.35048	0.0018146	-0.955846	0.0038076	-0.677627	0.0081374
	-1.9066	0.00090326	-1.3491	0.0018204	-0.954866	0.0038196	-0.676936	0.008162
	-1.90463	0.0009062	-1.34771	0.0018262	-0.953886	0.0038318	-0.676244	0.008187
	-1.90267	0.00090914	-1.34632	0.001832	-0.952906	0.003844	-0.675553	0.008212
	-1.90071	0.00091206	-1.34493	0.001838	-0.951926	0.003856	-0.674862	0.008237
	-1.89875	0.000915	-1.34355	0.001844	-0.950946	0.003868	-0.67417	0.008262
	-1.89678	0.00091794	-1.34216	0.0018498	-0.949965	0.00388	-0.673479	0.008287
	-1.89482	0.00092088	-1.34077	0.0018556	-0.948984	0.003892	-0.672786	0.008312
	-1.89285	0.00092382	-1.33938	0.0018614	-0.948004	0.003904	-0.672094	0.008337
	-1.89089	0.00092676	-1.33799	0.0018672	-0.947023	0.003916	-0.671402	0.008362
	-1.88892	0.0009297	-1.3366	0.001873	-0.946042	0.0039282	-0.670709	0.0083868
	-1.88696	0.00093264	-1.33521	0.001879	-0.94506	0.0039404	-0.670017	0.0084116
	-1.88499	0.00093558	-1.33382	0.001885	-0.944079	0.0039526	-0.669324	0.0084364
	-1.88303	0.00093852	-1.33244	0.001891	-0.943097	0.0039648	-0.668631	0.0084612
	-1.88106	0.00094146	-1.33105	0.0018968	-0.942115	0.003977	-0.667939	0.008486
	-1.87909	0.0009444	-1.32966	0.0019026	-0.941133	0.003989	-0.667246	0.008511
	-1.87713	0.00094734	-1.32826	0.0019084	-0.940151	0.004001	-0.666553	0.008536
	-1.87516	0.00095028	-1.32687	0.0019142	-0.939169	0.004013	-0.66586	0.008561
	-1.87319	0.00095322	-1.32548	0.00192	-0.938186	0.004025	-0.665167	0.008586
	-1.87122	0.00095616	-1.32409	0.001926	-0.937204	0.004037	-0.664474	0.008611
	-1.86926	0.0009591	-1.3227	0.001932	-0.936221	0.004049	-0.66378	0.008636
	-1.86729	0.00096204	-1.32131	0.0019378	-0.935238	0.0040612	-0.663087	0.008661
	-1.86532	0.00096496	-1.31992	0.0019436	-0.934254	0.0040734	-0.662393	0.008686
	-1.86335	0.0009679	-1.31852	0.0019494	-0.933271	0.0040856	-0.661699	0.008711
	-1.86138	0.00097084	-1.31713	0.0019552	-0.932287	0.0040978	-0.661005	0.008736
	-1.85941	0.00097378	-1.31574	0.001961	-0.931303	0.00411	-0.66031	0.008761
	-1.85744	0.00097672	-1.31435	0.001967	-0.930319	0.004122	-0.659616	0.008786
	-1.85546	0.00097966	-1.31295	0.001973	-0.929335	0.004134	-0.658921	0.008811
	-1.85349	0.0009826	-1.31156	0.0019788	-0.92835	0.004146	-0.658227	0.008836
	-1.85152	0.00098554	-1.31017	0.0019846	-0.927366	0.004158	-0.657532	0.008861
	-1.84955	0.00098852	-1.30877	0.0019906	-0.926381	0.0041702	-0.656837	0.0088864
	-1.84758	0.00099154	-1.30738	0.0019966	-0.925396	0.0041826	-0.656142	0.0089122
	-1.8456	0.00099464	-1.30598	0.0020026	-0.924411	0.0041952	-0.655447	0.0089384
	-1.84363	0.00099774	-1.30459	0.0020088	-0.923425	0.004208	-0.654752	0.008965
	-1.84166	0.00100086	-1.30319	0.0020152	-0.92244	0.004221	-0.654057	0.008992
	-1.83968	0.00100394	-1.3018	0.0020214	-0.921454	0.004234	-0.653361	0.009019
	-1.83771	0.001007	-1.3004	0.0020276	-0.920468	0.004247	-0.652666	0.009046
	-1.83573	0.0010102	-1.29901	0.002034	-0.919482	0.00426	-0.65197	0.009073
	-1.83376	0.0010134	-1.29761	0.0020404	-0.918496	0.004273	-0.651275	0.0091
	-1.83178	0.0010166	-1.29621	0.0020466	-0.91751	0.004286	-0.650579	0.009127
	-1.82981	0.0010198	-1.29482	0.002053	-0.916523	0.004299	-0.649883	0.009154
	-1.82783	0.001023	-1.29342	0.0020594	-0.915537	0.004312	-0.649187	0.009181
	-1.82585	0.001026	-1.29202	0.0020656	-0.91455	0.004325	-0.648491	0.009208
	-1.82388	0.0010292	-1.29063	0.0020718	-0.913563	0.004338	-0.647795	0.009235
	-1.8219	0.0010324	-1.28923	0.0020782	-0.912576	0.004351	-0.647098	0.009262
	-1.81992	0.0010356	-1.28783	0.0020844	-0.911589	0.004364	-0.646402	0.009289
	-1.81795	0.0010388	-1.28643	0.0020906	-0.910602	0.004377	-0.645705	0.009316
	-1.81597	0.001042	-1.28504	0.002097	-0.909614	0.00439	-0.645009	0.009343
	-1.81399	0.001045	-1.28364	0.0021034	-0.908626	0.004403	-0.644312	0.00937
	-1.81201	0.001048	-1.28224	0.0021096	-0.907638	0.004416	-0.643615	0.009397
	-1.81003	0.0010512	-1.28084	0.0021158	-0.90665	0.004429	-0.642918	0.009424
	-1.80805	0.0010544	-1.27944	0.0021222	-0.905662	0.004442	-0.64222	0.009451
	-1.80607	0.0010576	-1.27804	0.0021284	-0.904673	0.004455	-0.641523	0.009478
	-1.80409	0.0010608	-1.27664	0.0021346	-0.903685	0.004468	-0.640826	0.009505
	-1.80211	0.001064	-1.27524	0.002141	-0.902696	0.004481	-0.640128	0.009532
	-1.80013	0.001067	-1.27384	0.0021474	-0.901707	0.004494	-0.63943	0.009559
	-1.79815	0.00107	-1.27244	0.0021536	-0.900718	0.004507	-0.638732	0.009586
	-1.79617	0.0010732	-1.27104	0.00216	-0.899728	0.00452	-0.638034	0.009613
	-1.79419	0.0010764	-1.26964	0.0021664	-0.898739	0.004533	-0.637336	0.00964
	-1.7922	0.0010796	-1.26824	0.0021726	-0.897749	0.004546	-0.636638	0.009667
	-1.79022	0.0010828	-1.26684	0.0021788	-0.896759	0.004559	-0.635939	0.0096938
	-1.78824	0.0010862	-1.26544	0.0021852	-0.895769	0.0045724	-0.63524	0.0097214
	-1.78625	0.0010894	-1.26403	0.0021916	-0.894778	0.004586	-0.634542	0.0097496
	-1.78427	0.0010928	-1.26263	0.0021984	-0.893788	0.0046	-0.633843	0.0097784
	-1.78229	0.0010962	-1.26123	0.0022054	-0.892797	0.0046142	-0.633144	0.0098078
	-1.7803	0.0010998	-1.25983	0.0022126	-0.891807	0.0046288	-0.632444	0.0098382
	-1.77832	0.0011032	-1.25842	0.0022198	-0.890816	0.0046432	-0.631745	0.0098684
	-1.77633	0.0011068	-1.25702	0.002227	-0.889825	0.0046578	-0.631045	0.0098986
	-1.77435	0.0011102	-1.25562	0.002234	-0.888834	0.0046722	-0.630346	0.0099288
	-1.77236	0.0011138	-1.25422	0.002241	-0.887843	0.0046868	-0.629646	0.0099592
	-1.77038	0.0011172	-1.25281	0.002248	-0.886851	0.0047012	-0.628947	0.0099894
	-1.76839	0.0011208	-1.25141	0.002255	-0.88586	0.0047158	-0.628247	0.0100196
	-1.76641	0.0011242	-1.25	0.002262	-0.884868	0.0047302	-0.627548	0.0100498
	-1.76442	0.0011278	-1.2486	0.002269	-0.883876	0.0047448	-0.626848	0.01008
	-1.76243	0.0011312	-1.2472	0.002276	-0.882885	0.0047594	-0.626148	0.01011
	-1.76045	0.0011348	-1.24579	0.002283	-0.881893	0.004774	-0.625447	0.01014
	-1.75846	0.0011382	-1.24439	0.00229	-0.880901	0.0047886	-0.624747	0.01017
	-1.75647	0.0011418	-1.24298	0.002297	-0.879908	0.0048032	-0.624047	0.0102
	-1.75449	0.0011452	-1.24158	0.002304	-0.878916	0.0048178	-0.623347	0.01023
	-1.7525	0.0011488	-1.24017	0.002311	-0.877923	0.0048322	-0.622647	0.01026
	-1.75051	0.0011522	-1.23877	0.002318	-0.876931	0.0048468	-0.621946	0.01029
	-1.74852	0.0011558	-1.23736	0.002325	-0.875938	0.0048612	-0.621245	0.01032
	-1.74653	0.0011592	-1.23596	0.002332	-0.874945	0.0048758	-0.620545	0.01035
	-1.74454	0.0011628	-1.23455	0.002339	-0.873952	0.0048902	-0.619843	0.01038
	-1.74255	0.0011662	-1.23314	0.002346	-0.872958	0.0049048	-0.619142	0.01041
	-1.74056	0.0011698	-1.23174	0.002353	-0.871965	0.0049192	-0.618441	0.01044
	-1.73857	0.0011732	-1.23033	0.0023602	-0.870971	0.0049338	-0.61774	0.01047
	-1.73658	0.0011768	-1.22892	0.0023674	-0.869978	0.0049482	-0.617039	0.0105
	-1.73459	0.0011802	-1.22752	0.0023746	-0.868984	0.0049628	-0.616337	0.01053
	-1.7326	0.0011838	-1.22611	0.0023818	-0.867989	0.0049772	-0.615636	0.01056
	-1.73061	0.0011872	-1.2247	0.002389	-0.866995	0.0049918	-0.614934	0.01059
	-1.72862	0.0011908	-1.22329	0.002396	-0.866001	0.0050066	-0.614232	0.010622
	-1.72663	0.0011944	-1.22189	0.0024032	-0.865006	0.0050216	-0.61353	0.010654
	-1.72463	0.0011982	-1.22048	0.0024104	-0.864011	0.0050368	-0.612828	0.010686
	-1.72264	0.0012018	-1.21907	0.0024178	-0.863016	0.0050522	-0.612126	0.01072
	-1.72065	0.0012056	-1.21766	0.0024252	-0.862021	0.0050678	-0.611424	0.010754
	-1.71866	0.0012094	-1.21625	0.0024328	-0.861026	0.0050834	-0.610722	0.010786
	-1.71666	0.0012132	-1.21484	0.0024402	-0.860031	0.005099	-0.610019	0.010818
	-1.71467	0.0012168	-1.21343	0.0024478	-0.859036	0.0051146	-0.609317	0.010852
	-1.71268	0.0012206	-1.21202	0.0024552	-0.858041	0.0051302	-0.608615	0.010884
	-1.71068	0.0012244	-1.21061	0.0024628	-0.857045	0.0051458	-0.607912	0.010916
	-1.70869	0.0012282	-1.20921	0.0024704	-0.856049	0.0051614	-0.607209	0.010948
	-1.7067	0.0012318	-1.2078	0.002478	-0.855054	0.005177	-0.606507	0.010982
	-1.7047	0.0012356	-1.20639	0.0024856	-0.854058	0.0051926	-0.605804	0.011014
	-1.70271	0.0012394	-1.20498	0.0024932	-0.853062	0.0052082	-0.605101	0.011046
	-1.70071	0.0012432	-1.20357	0.0025008	-0.852065	0.0052238	-0.604398	0.011078
	-1.69872	0.001247	-1.20215	0.0025082	-0.851069	0.0052394	-0.603695	0.011112
	-1.69672	0.0012508	-1.20074	0.0025158	-0.850073	0.005255	-0.602992	0.011144
	-1.69472	0.0012546	-1.19933	0.0025232	-0.849076	0.0052706	-0.602289	0.011176
	-1.69273	0.0012584	-1.19792	0.0025308	-0.84808	0.0052862	-0.601586	0.011208
	-1.69073	0.0012622	-1.19651	0.0025382	-0.847083	0.0053018	-0.600882	0.011242
	-1.68873	0.0012658	-1.1951	0.0025458	-0.846086	0.0053174	-0.600179	0.011274
	-1.68674	0.0012696	-1.19369	0.0025532	-0.845089	0.005333	-0.599476	0.011306
	-1.68474	0.0012734	-1.19227	0.0025608	-0.844091	0.0053486	-0.598772	0.01134
	-1.68274	0.0012772	-1.19086	0.0025684	-0.843094	0.0053644	-0.598068	0.011374
	-1.68075	0.0012808	-1.18945	0.002576	-0.842096	0.00538	-0.597364	0.011406
	-1.67875	0.0012846	-1.18804	0.0025836	-0.841098	0.0053956	-0.59666	0.011438
	-1.67675	0.0012884	-1.18662	0.0025912	-0.840101	0.0054112	-0.595956	0.011472
	-1.67475	0.0012922	-1.18521	0.0025988	-0.839103	0.0054268	-0.595252	0.011504
	-1.67275	0.0012958	-1.1838	0.0026062	-0.838104	0.0054424	-0.594547	0.011536
	-1.67075	0.0012998	-1.18238	0.002614	-0.837106	0.0054584	-0.593843	0.01157
	-1.66875	0.0013038	-1.18097	0.0026218	-0.836107	0.0054746	-0.593139	0.011604
	-1.66675	0.0013078	-1.17956	0.0026298	-0.835109	0.0054914	-0.592434	0.011638
	-1.66475	0.0013118	-1.17814	0.002638	-0.83411	0.0055084	-0.591729	0.011674
	-1.66275	0.001316	-1.17673	0.0026464	-0.833111	0.0055256	-0.591025	0.01171
	-1.66075	0.0013202	-1.17531	0.0026548	-0.832112	0.005543	-0.59032	0.011746
	-1.65875	0.0013244	-1.1739	0.0026632	-0.831113	0.0055604	-0.589615	0.011782
	-1.65675	0.0013286	-1.17249	0.0026716	-0.830114	0.0055778	-0.58891	0.011818
	-1.65475	0.0013328	-1.17107	0.00268	-0.829115	0.0055952	-0.588205	0.011854
	-1.65275	0.001337	-1.16966	0.0026884	-0.828116	0.0056126	-0.5875	0.01189
	-1.65074	0.0013412	-1.16824	0.0026968	-0.827116	0.00563	-0.586795	0.011926
	-1.64874	0.0013454	-1.16683	0.0027052	-0.826117	0.0056474	-0.586089	0.011964
	-1.64674	0.0013496	-1.16541	0.0027136	-0.825117	0.0056648	-0.585385	0.012
	-1.64474	0.0013538	-1.164	0.002722	-0.824118	0.0056822	-0.584679	0.012036
	-1.64274	0.001358	-1.16258	0.0027304	-0.823118	0.0056996	-0.583974	0.012072
	-1.64073	0.0013622	-1.16116	0.0027388	-0.822118	0.005717	-0.583269	0.012108
	-1.63873	0.0013664	-1.15975	0.0027472	-0.821118	0.0057344	-0.582563	0.012144
	-1.63673	0.0013706	-1.15833	0.0027556	-0.820118	0.0057516	-0.581858	0.01218
	-1.63472	0.0013748	-1.15692	0.002764	-0.819118	0.005769	-0.581152	0.012216
	-1.63272	0.001379	-1.1555	0.0027724	-0.818117	0.0057864	-0.580447	0.012252
	-1.63072	0.0013832	-1.15408	0.0027808	-0.817117	0.0058038	-0.579741	0.012288
	-1.62871	0.0013874	-1.15267	0.0027892	-0.816116	0.0058212	-0.579035	0.012324
	-1.62671	0.0013916	-1.15125	0.0027976	-0.815115	0.0058386	-0.578329	0.01236
	-1.62471	0.0013958	-1.14983	0.002806	-0.814115	0.005856	-0.577623	0.012396
	-1.6227	0.0014	-1.14841	0.0028144	-0.813114	0.0058734	-0.576917	0.012434
	-1.6207	0.0014042	-1.147	0.0028228	-0.812112	0.0058908	-0.576211	0.01247
	-1.61869	0.0014084	-1.14558	0.0028312	-0.811111	0.0059082	-0.575505	0.012506
	-1.61668	0.0014126	-1.14416	0.0028396	-0.81011	0.0059256	-0.574798	0.012542
	-1.61468	0.001417	-1.14274	0.002848	-0.809108	0.0059432	-0.574092	0.012578
	-1.61267	0.0014214	-1.14132	0.0028566	-0.808106	0.0059612	-0.573385	0.012614
	-1.61066	0.0014258	-1.13991	0.0028652	-0.807105	0.0059794	-0.572679	0.012652
	-1.60866	0.0014302	-1.13849	0.0028742	-0.806103	0.0059978	-0.571972	0.01269
	-1.60665	0.0014348	-1.13707	0.0028834	-0.805101	0.0060166	-0.571265	0.01273
	-1.60465	0.0014392	-1.13565	0.0028926	-0.804099	0.0060354	-0.570558	0.01277
	-1.60264	0.0014438	-1.13423	0.0029018	-0.803097	0.0060542	-0.569851	0.01281
	-1.60063	0.0014482	-1.13281	0.002911	-0.802095	0.006073	-0.569144	0.01285
	-1.59862	0.0014528	-1.13139	0.00292	-0.801092	0.0060918	-0.568437	0.01289
	-1.59661	0.0014572	-1.12997	0.002929	-0.80009	0.0061106	-0.56773	0.01293
	-1.59461	0.0014618	-1.12855	0.002938	-0.799088	0.0061294	-0.567023	0.01297
	-1.5926	0.0014662	-1.12713	0.002947	-0.798085	0.0061482	-0.566316	0.013008
	-1.59059	0.0014708	-1.12571	0.002956	-0.797083	0.0061668	-0.565609	0.013046
	-1.58858	0.0014752	-1.1243	0.002965	-0.79608	0.0061856	-0.564901	0.013084
	-1.58657	0.0014798	-1.12288	0.002974	-0.795077	0.0062044	-0.564194	0.013122
	-1.58457	0.0014842	-1.12146	0.002983	-0.794074	0.0062232	-0.563486	0.01316
	-1.58256	0.0014888	-1.12003	0.002992	-0.793071	0.006242	-0.562779	0.0132
	-1.58055	0.0014932	-1.11861	0.003001	-0.792068	0.0062608	-0.562071	0.01324
	-1.57854	0.0014978	-1.11719	0.00301	-0.791065	0.0062796	-0.561363	0.01328
	-1.57653	0.0015022	-1.11577	0.003019	-0.790062	0.0062984	-0.560656	0.01332
	-1.57452	0.0015068	-1.11435	0.003028	-0.789058	0.0063172	-0.559948	0.01336
	-1.57251	0.0015112	-1.11293	0.0030372	-0.788055	0.0063358	-0.55924	0.0134
	-1.5705	0.0015158	-1.11151	0.0030464	-0.787051	0.0063546	-0.558532	0.01344
	-1.56849	0.0015202	-1.11009	0.0030556	-0.786047	0.0063734	-0.557824	0.013478
	-1.56648	0.0015248	-1.10867	0.0030648	-0.785044	0.0063922	-0.557115	0.013516
	-1.56447	0.0015294	-1.10724	0.003074	-0.784039	0.006411	-0.556407	0.013554
	-1.56246	0.001534	-1.10582	0.003083	-0.783035	0.0064298	-0.555699	0.013592
	-1.56044	0.0015386	-1.1044	0.0030922	-0.782031	0.006449	-0.55499	0.01363
	-1.55843	0.0015434	-1.10298	0.0031016	-0.781026	0.0064686	-0.554282	0.013672
	-1.55642	0.0015482	-1.10156	0.0031112	-0.780022	0.0064884	-0.553573	0.013714
	-1.55441	0.001553	-1.10013	0.003121	-0.779017	0.0065086	-0.552864	0.013756
	-1.5524	0.001558	-1.09871	0.003131	-0.778013	0.0065294	-0.552156	0.0138
	-1.55039	0.001563	-1.09729	0.003141	-0.777008	0.0065502	-0.551447	0.013844
	-1.54837	0.001568	-1.09587	0.003151	-0.776003	0.006571	-0.550738	0.013888
	-1.54636	0.001573	-1.09444	0.003161	-0.774999	0.0065918	-0.550029	0.013932
	-1.54435	0.001578	-1.09302	0.003171	-0.773994	0.0066126	-0.54932	0.013976
	-1.54234	0.001583	-1.0916	0.003181	-0.772989	0.0066334	-0.548611	0.01402
	-1.54033	0.001588	-1.09017	0.003191	-0.771984	0.0066542	-0.547902	0.014064
	-1.53831	0.001593	-1.08875	0.003201	-0.770978	0.0066748	-0.547193	0.014106
	-1.5363	0.001598	-1.08733	0.003211	-0.769973	0.0066956	-0.546484	0.01415
	-1.53429	0.001603	-1.0859	0.003221	-0.768968	0.0067164	-0.545775	0.014194
	-1.53227	0.001608	-1.08448	0.003231	-0.767963	0.0067372	-0.545066	0.014236
	-1.53026	0.001613	-1.08305	0.003241	-0.766957	0.006758	-0.544357	0.01428
	-1.52825	0.001618	-1.08163	0.003251	-0.765952	0.0067788	-0.543648	0.014324
	-1.52623	0.001623	-1.08021	0.003261	-0.764946	0.0067996	-0.542939	0.014366
	-1.52422	0.001628	-1.07878	0.003271	-0.76394	0.0068204	-0.542229	0.01441
	-1.5222	0.001633	-1.07736	0.003281	-0.762935	0.0068412	-0.54152	0.014454
	-1.52019	0.001638	-1.07593	0.003291	-0.761929	0.0068618	-0.54081	0.014496
	-1.51817	0.001643	-1.07451	0.003301	-0.760923	0.0068826	-0.540101	0.01454
	-1.51616	0.001648	-1.07308	0.003311	-0.759916	0.0069034	-0.539391	0.014584
	-1.51414	0.001653	-1.07166	0.003321	-0.75891	0.0069242	-0.538681	0.014626
	-1.51212	0.001658	-1.07023	0.0033312	-0.757904	0.006945	-0.537972	0.01467
	-1.51011	0.001663	-1.06881	0.0033414	-0.756897	0.0069658	-0.537262	0.014714
	-1.50809	0.001668	-1.06738	0.0033516	-0.755891	0.0069868	-0.536552	0.014758
	-1.50607	0.0016732	-1.06596	0.003362	-0.754884	0.0070082	-0.535842	0.014802
	-1.50406	0.0016784	-1.06453	0.0033726	-0.753877	0.00703	-0.535132	0.014848
	-1.50204	0.0016838	-1.06311	0.0033832	-0.75287	0.007052	-0.534422	0.014894
	-1.50002	0.0016892	-1.06168	0.003394	-0.751863	0.0070746	-0.533712	0.014942
	-1.49801	0.0016948	-1.06025	0.003405	-0.750856	0.0070974	-0.533002	0.014988
	-1.49599	0.0017002	-1.05883	0.003416	-0.749849	0.0071202	-0.532292	0.015036
	-1.49397	0.0017058	-1.0574	0.003427	-0.748842	0.0071428	-0.531582	0.015084
	-1.49196	0.0017112	-1.05597	0.003438	-0.747835	0.0071656	-0.530871	0.015132
	-1.48994	0.0017168	-1.05455	0.003449	-0.746828	0.0071884	-0.530161	0.015178
	-1.48792	0.0017222	-1.05312	0.00346	-0.745821	0.007211	-0.529451	0.015226
	-1.4859	0.0017278	-1.0517	0.003471	-0.744813	0.0072336	-0.528741	0.015274
	-1.48389	0.0017332	-1.05027	0.003482	-0.743806	0.0072564	-0.528031	0.015322
	-1.48187	0.0017386	-1.04884	0.003493	-0.742798	0.007279	-0.52732	0.015368
	-1.47985	0.001744	-1.04742	0.003504	-0.741791	0.0073016	-0.52661	0.015416
	-1.47783	0.0017494	-1.04599	0.003515	-0.740783	0.0073244	-0.5259	0.015464
	-1.47581	0.0017548	-1.04456	0.0035258	-0.739776	0.0073472	-0.525189	0.015512
	-1.47379	0.0017602	-1.04313	0.0035366	-0.738768	0.0073698	-0.524479	0.015558
	-1.47178	0.0017658	-1.04171	0.0035474	-0.73776	0.0073926	-0.523768	0.015606
	-1.46976	0.0017712	-1.04028	0.0035582	-0.736752	0.0074154	-0.523058	0.015654
	-1.46774	0.0017768	-1.03885	0.003569	-0.735744	0.007438	-0.522347	0.015702
	-1.46572	0.0017822	-1.03742	0.00358	-0.734736	0.0074606	-0.521636	0.01575
	-1.4637	0.0017878	-1.036	0.003591	-0.733727	0.0074834	-0.520925	0.015798
	-1.46168	0.0017932	-1.03457	0.003602	-0.732719	0.007506	-0.520214	0.015846
	-1.45966	0.0017988	-1.03314	0.003613	-0.73171	0.0075286	-0.519503	0.015894
	-1.45764	0.0018042	-1.03171	0.0036242	-0.730702	0.0075516	-0.518793	0.015942
	-1.45562	0.0018098	-1.03028	0.0036356	-0.729693	0.007575	-0.518081	0.01599
	-1.4536	0.0018154	-1.02885	0.0036472	-0.728684	0.0075988	-0.51737	0.01604
	-1.45158	0.0018214	-1.02743	0.003659	-0.727675	0.0076234	-0.516659	0.016092
	-1.44955	0.0018274	-1.026	0.003671	-0.726666	0.0076484	-0.515948	0.016144
	-1.44753	0.0018336	-1.02457	0.0036832	-0.725658	0.0076736	-0.515237	0.016196
	-1.44551	0.0018398	-1.02314	0.0036954	-0.724649	0.0076988	-0.514526	0.016248
	-1.44349	0.001846	-1.02171	0.0037076	-0.72364	0.0077242	-0.513815	0.016302
	-1.44147	0.001852	-1.02028	0.0037198	-0.722631	0.0077494	-0.513104	0.016354
	-1.43945	0.001858	-1.01885	0.003732	-0.721622	0.0077746	-0.512392	0.016406
	-1.43743	0.001864	-1.01742	0.0037442	-0.720613	0.0078	-0.511681	0.01646
	-1.4354	0.00187	-1.016	0.0037564	-0.719603	0.0078254	-0.51097	0.016514
	-1.43338	0.001876	-1.01457	0.0037686	-0.718594	0.0078506	-0.510259	0.016566
	-1.43136	0.001882	-1.01314	0.0037808	-0.717585	0.0078758	-0.509547	0.016618
	-1.42934	0.0018882	-1.01171	0.003793	-0.716576	0.0079012	-0.508836	0.016672
	-1.42732	0.0018944	-1.01028	0.0038052	-0.715566	0.0079264	-0.508124	0.016724
	-1.42529	0.0019006	-1.00885	0.0038174	-0.714557	0.0079516	-0.507413	0.016776
	-1.42327	0.0019068	-1.00742	0.0038296	-0.713547	0.0079768	-0.506701	0.016828
	-1.42125	0.001913	-1.00599	0.0038418	-0.712537	0.0080022	-0.50599	0.016882
	-1.41922	0.001919	-1.00456	0.003854	-0.711528	0.0080274	-0.505278	0.016934
	-1.4172	0.001925	-1.00313	0.003866	-0.710518	0.0080526	-0.504566	0.016986
	-1.41518	0.001931	-1.0017	0.0038782	-0.709508	0.0080778	-0.503854	0.01704
	-1.41315	0.001937	-1.00027	0.0038904	-0.708498	0.0081032	-0.503142	0.017094
	-1.41113	0.001943	-0.998838	0.0039026	-0.707488	0.0081284	-0.50243	0.017146
	-1.40911	0.0019492	-0.997408	0.0039148	-0.706478	0.0081536	-0.501719	0.017198
	-1.40708	0.0019554	-0.995977	0.0039274	-0.705467	0.0081794	-0.501007	0.017252
	-1.40506	0.0019618	-0.994546	0.00394	-0.704457	0.0082056	-0.500294	0.017306
	-1.40303	0.0019682	-0.993115	0.0039528	-0.703446	0.0082322	-0.499582	0.017362
	-1.40101	0.0019748	-0.991684	0.003966	-0.702436	0.0082594	-0.49887	0.017418
	-1.39899	0.0019814	-0.990253	0.0039794	-0.701425	0.008287	-0.498157	0.017476
	-1.39696	0.001988	-0.988822	0.0039926	-0.700415	0.0083146	-0.497445	0.017534
	-1.39494	0.0019946	-0.987391	0.0040058	-0.699404	0.0083424	-0.496733	0.017592
	-1.39291	0.0020014	-0.98596	0.0040192	-0.698394	0.00837	-0.49602	0.017648
	-1.39089	0.002008	-0.984529	0.0040324	-0.697383	0.0083976	-0.495308	0.017706
	-1.38886	0.0020146	-0.983098	0.0040456	-0.696372	0.0084252	-0.494595	0.017764
	-1.38684	0.0020212	-0.981667	0.004059	-0.695362	0.0084528	-0.493883	0.017822
	-1.38481	0.0020278	-0.980235	0.0040724	-0.694351	0.0084804	-0.493171	0.01788
	-1.38279	0.0020344	-0.978804	0.0040856	-0.693341	0.008508	-0.492458	0.017938
	-1.38076	0.002041	-0.977372	0.004099	-0.69233	0.0085356	-0.491746	0.017996
	-1.37874	0.0020476	-0.975941	0.0041124	-0.691319	0.0085634	-0.491033	0.018054
	-1.37671	0.0020544	-0.974509	0.0041256	-0.690308	0.008591	-0.49032	0.018112
	-1.37469	0.002061	-0.973077	0.004139	-0.689297	0.0086186	-0.489608	0.018168
	-1.37266	0.0020676	-0.971645	0.0041524	-0.688286	0.0086462	-0.488895	0.018226
	-1.37063	0.0020744	-0.970213	0.0041656	-0.687275	0.0086738	-0.488182	0.018284
	-1.36861	0.002081	-0.968781	0.004179	-0.686264	0.0087014	-0.48747	0.018342
	-1.36658	0.0020876	-0.967349	0.0041924	-0.685253	0.008729	-0.486757	0.018398
	-1.36456	0.0020942	-0.965916	0.0042056	-0.684241	0.0087566	-0.486044	0.018456
	-1.36253	0.0021008	-0.964484	0.004219	-0.68323	0.0087844	-0.485331	0.018514
	-1.3605	0.0021074	-0.963051	0.0042324	-0.682218	0.0088122	-0.484618	0.018572
	-1.35847	0.0021142	-0.961618	0.004246	-0.681207	0.0088406	-0.483905	0.01863
	-1.35645	0.0021212	-0.960185	0.00426	-0.680195	0.0088696	-0.483192	0.018692
	-1.35442	0.0021284	-0.958752	0.0042744	-0.679183	0.0088992	-0.482479	0.018754
	-1.35239	0.0021356	-0.957319	0.0042888	-0.678171	0.0089292	-0.481766	0.018816
	-1.35037	0.002143	-0.955887	0.0043036	-0.67716	0.0089598	-0.481053	0.01888
	-1.34834	0.0021504	-0.954454	0.0043184	-0.676148	0.0089902	-0.48034	0.018944
	-1.34631	0.0021576	-0.953021	0.004333	-0.675136	0.0090208	-0.479627	0.019008
	-1.34428	0.002165	-0.951588	0.0043476	-0.674124	0.0090512	-0.478914	0.019072
	-1.34226	0.0021724	-0.950155	0.0043624	-0.673112	0.0090818	-0.478201	0.019136
	-1.34023	0.0021796	-0.948722	0.004377	-0.6721	0.0091122	-0.477488	0.0192
	-1.3382	0.002187	-0.947289	0.0043916	-0.671088	0.0091428	-0.476775	0.019264
	-1.33617	0.0021944	-0.945856	0.0044064	-0.670077	0.0091732	-0.476062	0.019326
	-1.33415	0.0022016	-0.944423	0.0044212	-0.669065	0.0092036	-0.475349	0.01939
	-1.33212	0.002209	-0.942989	0.0044358	-0.668053	0.009234	-0.474635	0.019454
	-1.33009	0.0022164	-0.941556	0.0044506	-0.66704	0.0092644	-0.473922	0.019518
	-1.32806	0.0022236	-0.940122	0.0044654	-0.666028	0.0092948	-0.473209	0.019582
	-1.32604	0.002231	-0.938689	0.00448	-0.665016	0.0093252	-0.472495	0.019646
	-1.32401	0.0022384	-0.937255	0.0044946	-0.664004	0.0093558	-0.471782	0.01971
	-1.32198	0.0022456	-0.935822	0.0045094	-0.662991	0.0093862	-0.471069	0.019774
	-1.31995	0.002253	-0.934388	0.004524	-0.661979	0.0094168	-0.470355	0.019836
	-1.31792	0.0022604	-0.932954	0.0045386	-0.660966	0.0094472	-0.469642	0.0199
	-1.31589	0.0022676	-0.93152	0.0045534	-0.659954	0.0094778	-0.468928	0.019964
	-1.31386	0.002275	-0.930085	0.0045682	-0.658941	0.0095086	-0.468215	0.020028
	-1.31183	0.0022826	-0.928651	0.0045834	-0.657928	0.00954	-0.467501	0.020094
	-1.30981	0.0022902	-0.927217	0.004599	-0.656915	0.009572	-0.466788	0.020162
	-1.30778	0.002298	-0.925782	0.0046148	-0.655903	0.0096046	-0.466074	0.02023
	-1.30575	0.002306	-0.924348	0.0046308	-0.65489	0.0096378	-0.46536	0.0203
	-1.30372	0.002314	-0.922914	0.004647	-0.653877	0.0096712	-0.464647	0.02037
	-1.30169	0.002322	-0.921479	0.004663	-0.652864	0.0097048	-0.463933	0.02044
	-1.29966	0.00233	-0.920045	0.0046792	-0.651851	0.0097382	-0.463219	0.02051
	-1.29763	0.002338	-0.918611	0.0046954	-0.650838	0.0097716	-0.462506	0.02058
	-1.2956	0.002346	-0.917176	0.0047116	-0.649825	0.009805	-0.461792	0.02065
	-1.29357	0.0023542	-0.915741	0.0047278	-0.648813	0.0098384	-0.461078	0.02072
	-1.29154	0.0023624	-0.914307	0.004744	-0.6478	0.0098718	-0.460365	0.02079
	-1.28951	0.0023706	-0.912872	0.0047602	-0.646787	0.0099052	-0.459651	0.02086
	-1.28748	0.0023788	-0.911438	0.0047764	-0.645774	0.0099396	-0.458937	0.02093
	-1.28545	0.002387	-0.910003	0.0047926	-0.644761	0.0099732	-0.458224	0.021
	-1.28342	0.002395	-0.908568	0.0048088	-0.643748	0.0100062	-0.45751	0.02107
	-1.28139	0.002403	-0.907133	0.004825	-0.642734	0.0100404	-0.456796	0.02114
	-1.27936	0.002411	-0.905698	0.004841	-0.641721	0.010074	-0.456082	0.02121
	-1.27733	0.002419	-0.904263	0.0048572	-0.640708	0.010106	-0.455368	0.02128
	-1.2753	0.002427	-0.902828	0.0048734	-0.639695	0.01014	-0.454654	0.02135
	-1.27327	0.002435	-0.901392	0.0048896	-0.638681	0.010174	-0.45394	0.02142
	-1.27124	0.002443	-0.899956	0.0049058	-0.637668	0.010206	-0.453226	0.02149
	-1.26921	0.0024512	-0.898521	0.0049222	-0.636654	0.01024	-0.452512	0.021562
	-1.26718	0.0024596	-0.897085	0.0049388	-0.635641	0.010276	-0.451798	0.021636
	-1.26515	0.0024682	-0.895649	0.0049558	-0.634627	0.01031	-0.451084	0.02171
	-1.26312	0.002477	-0.894213	0.0049732	-0.633613	0.010346	-0.450369	0.021786
	-1.26109	0.0024858	-0.892778	0.004991	-0.6326	0.010384	-0.449655	0.021864
	-1.25906	0.0024946	-0.891342	0.005009	-0.631586	0.01042	-0.448941	0.021942
	-1.25703	0.0025034	-0.889906	0.005027	-0.630572	0.010456	-0.448227	0.022018
	-1.25499	0.0025122	-0.88847	0.005045	-0.629559	0.010494	-0.447513	0.022096
	-1.25296	0.002521	-0.887035	0.005063	-0.628545	0.010532	-0.446799	0.022174
	-1.25093	0.00253	-0.885599	0.005081	-0.627531	0.010568	-0.446084	0.022252
	-1.2489	0.002539	-0.884163	0.0050988	-0.626517	0.010606	-0.44537	0.022328
	-1.24687	0.002548	-0.882727	0.0051166	-0.625504	0.010644	-0.444656	0.022406
	-1.24484	0.002557	-0.881291	0.0051344	-0.62449	0.01068	-0.443942	0.022484
	-1.24281	0.002566	-0.879855	0.0051522	-0.623476	0.010716	-0.443228	0.022562
	-1.24078	0.002575	-0.878419	0.00517	-0.622462	0.010754	-0.442514	0.022638
	-1.23874	0.002584	-0.876983	0.005188	-0.621448	0.010792	-0.441799	0.022716
	-1.23671	0.002593	-0.875547	0.005206	-0.620435	0.010828	-0.441085	0.022794
	-1.23468	0.002602	-0.87411	0.005224	-0.619421	0.010866	-0.440371	0.022872
	-1.23265	0.002611	-0.872674	0.005242	-0.618407	0.010904	-0.439656	0.02295
	-1.23062	0.00262	-0.871237	0.00526	-0.617392	0.010942	-0.438942	0.023028
	-1.22858	0.002629	-0.869801	0.005278	-0.616378	0.010978	-0.438228	0.023106
	-1.22655	0.002638	-0.868364	0.005296	-0.615364	0.011016	-0.437513	0.023184
	-1.22452	0.0026472	-0.866927	0.0053144	-0.61435	0.011054	-0.436799	0.023264
	-1.22248	0.0026566	-0.86549	0.0053332	-0.613335	0.011092	-0.436084	0.023344
	-1.22045	0.002666	-0.864053	0.0053522	-0.612321	0.01113	-0.435369	0.023428
	-1.21842	0.0026756	-0.862617	0.0053716	-0.611306	0.01117	-0.434655	0.023512
	-1.21639	0.0026854	-0.86118	0.0053914	-0.610292	0.011212	-0.43394	0.023598
	-1.21435	0.0026952	-0.859743	0.0054112	-0.609278	0.011254	-0.433226	0.023682
	-1.21232	0.002705	-0.858306	0.0054308	-0.608263	0.011296	-0.432512	0.023768
	-1.21029	0.002715	-0.856869	0.0054506	-0.607249	0.011338	-0.431797	0.023852
	-1.20826	0.002725	-0.855432	0.0054704	-0.606235	0.01138	-0.431083	0.023938
	-1.20622	0.002735	-0.853995	0.0054902	-0.60522	0.01142	-0.430368	0.024024
	-1.20419	0.0027448	-0.852558	0.0055098	-0.604206	0.01146	-0.429653	0.02411
	-1.20216	0.0027546	-0.851121	0.0055296	-0.603192	0.0115	-0.428939	0.024196
	-1.20012	0.0027644	-0.849684	0.0055494	-0.602177	0.01154	-0.428225	0.024282
	-1.19809	0.0027742	-0.848247	0.0055692	-0.601163	0.011582	-0.42751	0.024368
	-1.19606	0.002784	-0.84681	0.0055888	-0.600149	0.011624	-0.426796	0.024452
	-1.19402	0.002794	-0.845373	0.0056086	-0.599134	0.011666	-0.426081	0.024538
	-1.19199	0.002804	-0.843936	0.0056284	-0.59812	0.011708	-0.425367	0.024624
	-1.18996	0.002814	-0.842499	0.0056482	-0.597105	0.01175	-0.424652	0.02471
	-1.18792	0.0028238	-0.841061	0.0056678	-0.59609	0.01179	-0.423937	0.024796
	-1.18589	0.0028336	-0.839624	0.0056876	-0.595075	0.01183	-0.423223	0.024882
	-1.18385	0.0028436	-0.838186	0.0057076	-0.594061	0.011872	-0.422508	0.024968
	-1.18182	0.0028538	-0.836749	0.005728	-0.593046	0.011914	-0.421793	0.025056
	-1.17978	0.0028642	-0.835311	0.0057488	-0.592031	0.011958	-0.421078	0.025146
	-1.17775	0.002875	-0.833873	0.0057702	-0.591016	0.012002	-0.420364	0.025238
	-1.17572	0.0028858	-0.832435	0.005792	-0.590001	0.012048	-0.419649	0.025332
	-1.17368	0.0028966	-0.830998	0.005814	-0.588986	0.012092	-0.418935	0.025428
	-1.17165	0.0029074	-0.82956	0.0058358	-0.587972	0.012138	-0.41822	0.025522
	-1.16961	0.0029182	-0.828123	0.0058576	-0.586957	0.012182	-0.417506	0.025618
	-1.16758	0.002929	-0.826685	0.0058794	-0.585942	0.012228	-0.416791	0.025712
	-1.16554	0.00294	-0.825247	0.0059012	-0.584927	0.012272	-0.416076	0.025808
	-1.16351	0.002951	-0.82381	0.005923	-0.583913	0.012318	-0.415361	0.025902
	-1.16147	0.002962	-0.822372	0.005945	-0.582898	0.012364	-0.414647	0.025998
	-1.15944	0.002973	-0.820934	0.005967	-0.581883	0.01241	-0.413932	0.026092
	-1.15741	0.002984	-0.819496	0.0059888	-0.580868	0.012456	-0.413218	0.026188
	-1.15537	0.002995	-0.818059	0.0060106	-0.579853	0.012502	-0.412503	0.026282
	-1.15334	0.0030058	-0.816621	0.0060324	-0.578838	0.012548	-0.411789	0.026378
	-1.1513	0.0030166	-0.815183	0.0060542	-0.577823	0.012592	-0.411074	0.026472
	-1.14927	0.0030274	-0.813745	0.006076	-0.576808	0.012638	-0.41036	0.026568
	-1.14723	0.0030382	-0.812306	0.006098	-0.575793	0.012682	-0.409645	0.026662
	-1.1452	0.003049	-0.810868	0.00612	-0.574778	0.012728	-0.40893	0.026758
	-1.14316	0.0030602	-0.80943	0.0061422	-0.573762	0.012774	-0.408215	0.026854
	-1.14113	0.0030716	-0.807991	0.006165	-0.572747	0.012822	-0.4075	0.026952
	-1.13909	0.0030832	-0.806553	0.0061882	-0.571732	0.01287	-0.406785	0.027052
	-1.13705	0.003095	-0.805115	0.0062118	-0.570717	0.01292	-0.406071	0.027154
	-1.13502	0.003107	-0.803676	0.0062358	-0.569701	0.01297	-0.405356	0.027258
	-1.13298	0.003119	-0.802238	0.00626	-0.568686	0.01302	-0.404641	0.027362
	-1.13095	0.003131	-0.800799	0.006284	-0.567671	0.01307	-0.403926	0.027468
	-1.12891	0.003143	-0.799361	0.0063082	-0.566656	0.01312	-0.403212	0.027572
	-1.12688	0.003155	-0.797923	0.0063324	-0.565641	0.01317	-0.402497	0.027676
	-1.12484	0.003167	-0.796485	0.0063566	-0.564626	0.01322	-0.401783	0.02778
	-1.1228	0.003179	-0.795046	0.0063808	-0.56361	0.01327	-0.401068	0.027884
	-1.12077	0.003191	-0.793608	0.006405	-0.562595	0.01332	-0.400354	0.027988
	-1.11873	0.003203	-0.792169	0.006429	-0.56158	0.01337	-0.399639	0.028092
	-1.1167	0.0032152	-0.790731	0.0064532	-0.560565	0.01342	-0.398924	0.028198
	-1.11466	0.0032274	-0.789292	0.0064774	-0.55955	0.01347	-0.398209	0.028302
	-1.11263	0.0032396	-0.787854	0.0065016	-0.558534	0.01352	-0.397495	0.028408
	-1.11059	0.0032518	-0.786415	0.0065258	-0.557519	0.01357	-0.39678	0.028512
	-1.10856	0.003264	-0.784976	0.00655	-0.556504	0.01362	-0.396066	0.028618
	-1.10652	0.003276	-0.783538	0.006574	-0.555488	0.01367	-0.395351	0.028722
	-1.10448	0.0032882	-0.782099	0.0065984	-0.554473	0.01372	-0.394636	0.028828
	-1.10245	0.0033006	-0.78066	0.0066234	-0.553457	0.013772	-0.393921	0.028936
	-1.10041	0.0033132	-0.779221	0.006649	-0.552442	0.013824	-0.393206	0.029046
	-1.09837	0.0033262	-0.777782	0.0066752	-0.551426	0.013878	-0.392492	0.029158
	-1.09634	0.0033394	-0.776343	0.0067018	-0.550411	0.013932	-0.391777	0.029274
	-1.0943	0.0033526	-0.774904	0.0067286	-0.549395	0.013988	-0.391062	0.02939
	-1.09227	0.003366	-0.773465	0.0067554	-0.54838	0.014044	-0.390348	0.029506
	-1.09023	0.0033794	-0.772027	0.0067822	-0.547364	0.0141	-0.389633	0.029622
	-1.08819	0.0033926	-0.770588	0.0068088	-0.546349	0.014156	-0.388918	0.029738
	-1.08616	0.003406	-0.769149	0.0068356	-0.545334	0.014212	-0.388204	0.029852
	-1.08412	0.0034194	-0.767711	0.0068624	-0.544318	0.014268	-0.387489	0.029968
	-1.08209	0.0034326	-0.766272	0.0068892	-0.543303	0.014322	-0.386774	0.030084
	-1.08005	0.003446	-0.764833	0.006916	-0.542287	0.014378	-0.38606	0.0302
	-1.07801	0.0034594	-0.763394	0.0069428	-0.541272	0.014432	-0.385345	0.030316
	-1.07598	0.0034728	-0.761955	0.0069696	-0.540256	0.014488	-0.384631	0.030432
	-1.07394	0.0034862	-0.760516	0.0069964	-0.539241	0.014542	-0.383916	0.030548
	-1.07191	0.0034996	-0.759077	0.0070232	-0.538225	0.014598	-0.383201	0.030662
	-1.06987	0.003513	-0.757638	0.0070498	-0.53721	0.014654	-0.382487	0.030778
	-1.06783	0.0035264	-0.756199	0.0070766	-0.536194	0.01471	-0.381772	0.030894
	-1.0658	0.00354	-0.75476	0.007104	-0.535178	0.014766	-0.381057	0.031012
	-1.06376	0.003554	-0.753321	0.007132	-0.534162	0.014824	-0.380343	0.031132
	-1.06172	0.0035684	-0.751882	0.0071604	-0.533147	0.014884	-0.379628	0.031256
	-1.05969	0.0035828	-0.750442	0.0071896	-0.532131	0.014944	-0.378914	0.031382
	-1.05765	0.0035976	-0.749003	0.0072194	-0.531115	0.015006	-0.378199	0.03151
	-1.05561	0.0036124	-0.747564	0.007249	-0.5301	0.015068	-0.377484	0.03164
	-1.05358	0.0036272	-0.746125	0.0072786	-0.529084	0.01513	-0.37677	0.031768
	-1.05154	0.003642	-0.744686	0.0073084	-0.528069	0.01519	-0.376055	0.031896
	-1.0495	0.0036568	-0.743247	0.0073382	-0.527053	0.01525	-0.375341	0.032024
	-1.04747	0.0036716	-0.741808	0.0073678	-0.526038	0.015312	-0.374626	0.032152
	-1.04543	0.0036864	-0.740369	0.0073976	-0.525022	0.015374	-0.373912	0.03228
	-1.0434	0.0037012	-0.73893	0.0074274	-0.524007	0.015436	-0.373197	0.03241
	-1.04136	0.003716	-0.737491	0.007457	-0.522991	0.015498	-0.372483	0.032538
	-1.03932	0.003731	-0.736052	0.0074866	-0.521975	0.01556	-0.371768	0.032666
	-1.03729	0.0037458	-0.734613	0.0075164	-0.52096	0.01562	-0.371054	0.032794
	-1.03525	0.0037606	-0.733174	0.007546	-0.519944	0.01568	-0.370339	0.032922
	-1.03321	0.0037754	-0.731735	0.0075756	-0.518929	0.015742	-0.369625	0.03305
	-1.03118	0.0037902	-0.730296	0.0076054	-0.517913	0.015804	-0.36891	0.03318
	-1.02914	0.0038052	-0.728856	0.0076358	-0.516897	0.015868	-0.368196	0.033312
	-1.0271	0.0038208	-0.727417	0.0076668	-0.515881	0.015932	-0.367481	0.033446
	-1.02507	0.0038366	-0.725977	0.0076986	-0.514865	0.015998	-0.366767	0.033582
	-1.02303	0.0038528	-0.724538	0.007731	-0.51385	0.016064	-0.366052	0.03372
	-1.02099	0.0038692	-0.723098	0.0077638	-0.512834	0.016132	-0.365338	0.033862
	-1.01896	0.0038858	-0.721659	0.0077966	-0.511818	0.0162	-0.364623	0.034004
	-1.01692	0.0039022	-0.72022	0.0078294	-0.510803	0.016268	-0.363909	0.034146
	-1.01488	0.0039186	-0.718781	0.0078622	-0.509787	0.016336	-0.363194	0.034288
	-1.01285	0.003935	-0.717342	0.007895	-0.508771	0.016404	-0.36248	0.03443
	-1.01081	0.0039514	-0.715902	0.007928	-0.507756	0.016472	-0.361766	0.034572
	-1.00877	0.0039678	-0.714463	0.007961	-0.50674	0.01654	-0.361051	0.034714
	-1.00674	0.0039842	-0.713024	0.007994	-0.505724	0.016608	-0.360337	0.034856
	-1.0047	0.0040006	-0.711585	0.0080268	-0.504709	0.016676	-0.359623	0.034998
	-1.00266	0.004017	-0.710145	0.0080596	-0.503693	0.016744	-0.358908	0.03514
	-1.00063	0.0040334	-0.708706	0.0080924	-0.502677	0.016812	-0.358194	0.03528
	-0.998589	0.0040498	-0.707267	0.0081252	-0.501661	0.01688	-0.357479	0.035422
	-0.996553	0.0040662	-0.705827	0.008158	-0.500645	0.016948	-0.356765	0.035564
	-0.994516	0.004083	-0.704388	0.0081916	-0.499629	0.017018	-0.356051	0.035708
	-0.992478	0.0041	-0.702948	0.0082258	-0.498613	0.017088	-0.355336	0.035856
	-0.990442	0.0041174	-0.701508	0.0082608	-0.497597	0.01716	-0.354622	0.036008
	-0.988405	0.0041352	-0.700069	0.0082964	-0.496581	0.017232	-0.353908	0.03616
	-0.986368	0.0041534	-0.698629	0.0083328	-0.495565	0.017308	-0.353193	0.036316
	-0.984331	0.0041716	-0.69719	0.0083692	-0.49455	0.017384	-0.352479	0.036474
	-0.982294	0.0041898	-0.69575	0.0084058	-0.493534	0.01746	-0.351765	0.036632
	-0.980258	0.004208	-0.694311	0.0084422	-0.492518	0.017536	-0.351051	0.036788
	-0.978221	0.0042262	-0.692872	0.0084786	-0.491503	0.017612	-0.350336	0.036946
	-0.976184	0.0042444	-0.691432	0.008515	-0.490488	0.017688	-0.349622	0.037104
	-0.974147	0.0042626	-0.689993	0.0085514	-0.489472	0.017762	-0.348908	0.037262
	-0.972111	0.0042808	-0.688554	0.0085878	-0.488457	0.017838	-0.348194	0.037418
	-0.970074	0.004299	-0.687114	0.0086242	-0.487441	0.017912	-0.34748	0.037576
	-0.968037	0.0043172	-0.685675	0.0086608	-0.486426	0.017988	-0.346766	0.037734
	-0.966	0.0043354	-0.684235	0.0086972	-0.48541	0.018062	-0.346052	0.03789
	-0.963963	0.0043536	-0.682796	0.0087338	-0.484394	0.018138	-0.345338	0.038046
	-0.961926	0.0043718	-0.681356	0.0087702	-0.483378	0.018212	-0.344624	0.038204
	-0.959889	0.0043906	-0.679917	0.0088076	-0.482362	0.01829	-0.34391	0.038366
	-0.957851	0.0044096	-0.678477	0.0088456	-0.481346	0.018368	-0.343196	0.03853
	-0.955814	0.004429	-0.677037	0.0088846	-0.480331	0.01845	-0.342482	0.038698
	-0.953777	0.0044488	-0.675598	0.0089242	-0.479315	0.018532	-0.341768	0.03887
	-0.95174	0.004469	-0.674158	0.0089648	-0.4783	0.018616	-0.341054	0.039044
	-0.949703	0.0044892	-0.672719	0.0090052	-0.477284	0.0187	-0.34034	0.039218
	-0.947665	0.0045094	-0.671279	0.0090456	-0.476269	0.018784	-0.339626	0.039392
	-0.945628	0.0045296	-0.66984	0.009086	-0.475254	0.018866	-0.338913	0.039568
	-0.943592	0.0045498	-0.668401	0.0091264	-0.474238	0.01895	-0.338199	0.039742
	-0.941555	0.00457	-0.666962	0.0091668	-0.473223	0.019034	-0.337485	0.039916
	-0.939518	0.0045902	-0.665522	0.0092072	-0.472208	0.019116	-0.336771	0.04009
	-0.937481	0.0046104	-0.664083	0.0092478	-0.471193	0.0192	-0.336058	0.040264
	-0.935443	0.0046306	-0.662644	0.0092882	-0.470177	0.019284	-0.335344	0.040438
	-0.933407	0.0046508	-0.661205	0.0093288	-0.469163	0.019366	-0.334631	0.040612
	-0.931369	0.004671	-0.659765	0.0093692	-0.468147	0.01945	-0.333917	0.040788
	-0.929332	0.004691	-0.658326	0.0094096	-0.467132	0.019534	-0.333203	0.040962
	-0.927294	0.0047116	-0.656886	0.0094508	-0.466116	0.019618	-0.33249	0.04114
	-0.925256	0.0047326	-0.655446	0.009493	-0.465101	0.019706	-0.331776	0.04132
	-0.923219	0.004754	-0.654007	0.009536	-0.464086	0.019796	-0.331062	0.041506
	-0.921181	0.004776	-0.652567	0.00958	-0.463071	0.019886	-0.330349	0.041694
	-0.919144	0.0047984	-0.651128	0.009625	-0.462056	0.01998	-0.329635	0.041886
	-0.917106	0.0048208	-0.649689	0.00967	-0.46104	0.020074	-0.328922	0.04208
	-0.915069	0.0048432	-0.648249	0.009715	-0.460026	0.020166	-0.328208	0.042274
	-0.913032	0.0048658	-0.64681	0.00976	-0.459011	0.020258	-0.327495	0.042466
	-0.910994	0.0048882	-0.645371	0.009805	-0.457995	0.020352	-0.326782	0.04266
	-0.908957	0.0049106	-0.643932	0.00985	-0.45698	0.020444	-0.326069	0.042854
	-0.90692	0.004933	-0.642492	0.009895	-0.455965	0.020536	-0.325355	0.043046
	-0.904882	0.0049554	-0.641053	0.00994	-0.454951	0.02063	-0.324642	0.04324
	-0.902845	0.0049778	-0.639614	0.009984	-0.453936	0.020724	-0.323929	0.043434
	-0.900808	0.0050002	-0.638175	0.010029	-0.45292	0.020816	-0.323216	0.043626
	-0.898771	0.0050226	-0.636736	0.010073	-0.451905	0.020908	-0.322503	0.04382
	-0.896734	0.0050452	-0.635297	0.010118	-0.45089	0.021002	-0.321789	0.044014
	-0.894697	0.0050682	-0.633857	0.010164	-0.449875	0.021096	-0.321076	0.044212
	-0.892659	0.0050916	-0.632418	0.010212	-0.44886	0.021194	-0.320363	0.044414
	-0.890621	0.0051156	-0.630978	0.01026	-0.447845	0.021294	-0.31965	0.044622
	-0.888584	0.0051402	-0.629539	0.01031	-0.44683	0.021396	-0.318937	0.044832
	-0.886547	0.005165	-0.6281	0.01036	-0.445816	0.021498	-0.318224	0.045046
	-0.88451	0.00519	-0.626661	0.01041	-0.4448	0.021602	-0.317511	0.04526
	-0.882473	0.005215	-0.625222	0.01046	-0.443786	0.021704	-0.316798	0.045474
	-0.880436	0.0052398	-0.623783	0.01051	-0.442771	0.021806	-0.316085	0.045688
	-0.878399	0.0052646	-0.622344	0.01056	-0.441756	0.02191	-0.315372	0.045902
	-0.876362	0.0052894	-0.620905	0.01061	-0.440742	0.022014	-0.314659	0.046116
	-0.874325	0.0053142	-0.619466	0.01066	-0.439727	0.022116	-0.313946	0.04633
	-0.872288	0.005339	-0.618027	0.01071	-0.438712	0.022218	-0.313234	0.046544
	-0.870251	0.005364	-0.616588	0.01076	-0.437698	0.022322	-0.312521	0.046758
	-0.868214	0.005389	-0.615149	0.01081	-0.436683	0.022424	-0.311808	0.046972
	-0.866177	0.005414	-0.61371	0.01086	-0.435669	0.022526	-0.311095	0.047188
	-0.86414	0.0054396	-0.612271	0.01091	-0.434654	0.022632	-0.310382	0.047408
	-0.862102	0.0054656	-0.610832	0.010962	-0.433639	0.02274	-0.309669	0.047632
	-0.860065	0.0054922	-0.609393	0.011016	-0.432625	0.02285	-0.308956	0.04786
	-0.858027	0.0055194	-0.607954	0.01107	-0.43161	0.022962	-0.308244	0.048094
	-0.85599	0.005547	-0.606515	0.011126	-0.430595	0.023078	-0.307531	0.048332
	-0.853953	0.0055746	-0.605076	0.011182	-0.429581	0.023192	-0.306819	0.048568
	-0.851917	0.0056024	-0.603638	0.011238	-0.428566	0.023306	-0.306106	0.048806
	-0.84988	0.00563	-0.602199	0.011292	-0.427552	0.02342	-0.305394	0.049044
	-0.847843	0.0056576	-0.60076	0.011348	-0.426537	0.023534	-0.304682	0.049282
	-0.845806	0.0056854	-0.599321	0.011402	-0.425523	0.023648	-0.303969	0.049518
	-0.84377	0.005713	-0.597883	0.011458	-0.424508	0.023762	-0.303257	0.049756
	-0.841733	0.0057406	-0.596444	0.011512	-0.423494	0.023878	-0.302545	0.049994
	-0.839696	0.0057684	-0.595006	0.011568	-0.422479	0.023992	-0.301833	0.05023
	-0.837659	0.005796	-0.593567	0.011622	-0.421464	0.024106	-0.301121	0.050466
	-0.835622	0.005824	-0.592128	0.011678	-0.42045	0.024222	-0.300408	0.050708
	-0.833585	0.0058528	-0.590689	0.011734	-0.419435	0.02434	-0.299696	0.050954
	-0.831548	0.005882	-0.58925	0.011792	-0.41842	0.02446	-0.298984	0.051204
	-0.829512	0.0059118	-0.587811	0.011852	-0.417405	0.024584	-0.298272	0.051462
	-0.827475	0.0059424	-0.586373	0.011914	-0.416391	0.02471	-0.29756	0.051724
	-0.825438	0.005973	-0.584934	0.011976	-0.415376	0.024836	-0.296848	0.051986
	-0.823402	0.0060036	-0.583496	0.012038	-0.414362	0.024964	-0.296136	0.05225
	-0.821366	0.0060344	-0.582057	0.0121	-0.413347	0.02509	-0.295424	0.052514
	-0.819329	0.006065	-0.580619	0.01216	-0.412333	0.025216	-0.294713	0.052776
	-0.817293	0.0060956	-0.57918	0.012222	-0.411319	0.025344	-0.294001	0.05304
	-0.815257	0.0061264	-0.577742	0.012284	-0.410304	0.025472	-0.29329	0.053304
	-0.813221	0.0061572	-0.576304	0.012346	-0.40929	0.025598	-0.292578	0.053568
	-0.811184	0.0061878	-0.574865	0.012408	-0.408276	0.025726	-0.291866	0.053832
	-0.809148	0.0062186	-0.573427	0.01247	-0.407262	0.025854	-0.291155	0.054096
	-0.807112	0.0062496	-0.571988	0.012532	-0.406248	0.025982	-0.290443	0.054362
	-0.805075	0.0062814	-0.570549	0.012594	-0.405233	0.026112	-0.289731	0.054634
	-0.803039	0.0063138	-0.569111	0.012658	-0.404219	0.026246	-0.28902	0.054912
	-0.801002	0.006347	-0.567672	0.012724	-0.403205	0.026382	-0.288308	0.055196
	-0.798966	0.0063808	-0.566234	0.012792	-0.40219	0.02652	-0.287597	0.055486
	-0.79693	0.006415	-0.564795	0.01286	-0.401176	0.02666	-0.286886	0.055778
	-0.794895	0.006449	-0.563357	0.012928	-0.400161	0.0268	-0.286175	0.056072
	-0.792859	0.006483	-0.561919	0.012996	-0.399147	0.026942	-0.285463	0.056364
	-0.790823	0.006517	-0.560481	0.013064	-0.398133	0.027084	-0.284752	0.056656
	-0.788788	0.006551	-0.559043	0.013132	-0.397119	0.027226	-0.284041	0.056948
	-0.786752	0.006585	-0.557605	0.0132	-0.396105	0.027368	-0.28333	0.05724
	-0.784717	0.006619	-0.556167	0.013268	-0.395091	0.02751	-0.282619	0.057532
	-0.782681	0.006653	-0.554729	0.013336	-0.394077	0.02765	-0.281908	0.057824
	-0.780645	0.006687	-0.553291	0.013404	-0.393063	0.02779	-0.281197	0.058116
	-0.778609	0.0067218	-0.551853	0.013474	-0.392049	0.027934	-0.280486	0.058414
	-0.776573	0.0067574	-0.550414	0.013544	-0.391035	0.02808	-0.279775	0.05872
	-0.774537	0.0067938	-0.548976	0.013618	-0.390021	0.02823	-0.279064	0.05903
	-0.772501	0.006831	-0.547538	0.013692	-0.389007	0.028382	-0.278354	0.059348
	-0.770466	0.006869	-0.5461	0.013768	-0.387993	0.028538	-0.277643	0.059672
	-0.768431	0.0069068	-0.544663	0.013842	-0.386979	0.028694	-0.276932	0.059996
	-0.766395	0.0069446	-0.543225	0.013918	-0.385965	0.02885	-0.276222	0.06032
	-0.76436	0.0069824	-0.541787	0.013994	-0.384952	0.029006	-0.275511	0.060644
	-0.762325	0.0070202	-0.54035	0.01407	-0.383938	0.029162	-0.274801	0.060968
	-0.760289	0.007058	-0.538912	0.014146	-0.382925	0.029318	-0.274091	0.061292
	-0.758254	0.007096	-0.537474	0.014222	-0.381911	0.029474	-0.27338	0.061616
	-0.756219	0.007134	-0.536037	0.014298	-0.380898	0.02963	-0.27267	0.06194
	-0.754184	0.0071718	-0.534599	0.014372	-0.379884	0.029786	-0.27196	0.062264
	-0.752149	0.0072104	-0.533161	0.01445	-0.37887	0.029946	-0.27125	0.062592
	-0.750113	0.0072498	-0.531723	0.014528	-0.377857	0.030108	-0.27054	0.062928
	-0.748077	0.00729	-0.530286	0.014608	-0.376843	0.030272	-0.26983	0.063272
	-0.746042	0.007331	-0.528848	0.01469	-0.37583	0.030442	-0.269119	0.063622
	-0.744007	0.007373	-0.527411	0.014774	-0.374817	0.030614	-0.26841	0.06398
	-0.741972	0.007415	-0.525973	0.014858	-0.373803	0.030786	-0.2677	0.06434
	-0.739937	0.007457	-0.524536	0.014942	-0.37279	0.03096	-0.26699	0.0647
	-0.737903	0.007499	-0.523099	0.015028	-0.371777	0.031134	-0.266281	0.06506
	-0.735868	0.007541	-0.521662	0.015112	-0.370765	0.031306	-0.265571	0.06542
	-0.733834	0.0075832	-0.520225	0.015196	-0.369751	0.03148	-0.264862	0.06578
	-0.731799	0.0076254	-0.518788	0.01528	-0.368739	0.031654	-0.264152	0.06614
	-0.729764	0.0076676	-0.51735	0.015364	-0.367726	0.031826	-0.263443	0.0665
	-0.72773	0.00781034	-0.515913	0.0156462	-0.366713	0.0324016	-0.262733	0.0676634
	-0.725695	0.00794469	-0.514476	0.0159124	-0.3657	0.0329432	-0.262024	0.0687549
	-0.723703	0.00807043	-0.513069	0.0161626	-0.364709	0.0334488	-0.261329	0.0697743
	-0.721705	0.00818778	-0.511658	0.0163948	-0.363715	0.0339204	-0.260633	0.0707218
	-0.719702	0.00829672	-0.510243	0.0166111	-0.362718	0.0343579	-0.259935	0.0715972
	-0.717693	0.00829672	-0.508825	0.0166111	-0.361719	0.0343579	-0.259235	0.0715972
	-0.715679	0.00829672	-0.507402	0.0166111	-0.360717	0.0343579	-0.258533	0.0715972
	-0.713659	0.00829672	-0.505975	0.0166111	-0.359712	0.0343579	-0.257829	0.0715972
	-0.711634	0.00829672	-0.504545	0.0166111	-0.358704	0.0343579	-0.257123	0.0715972
	-0.709602	0.00829672	-0.50311	0.0166111	-0.357694	0.0343579	-0.256416	0.0715972
	-0.707565	0.00829672	-0.501671	0.0166111	-0.35668	0.0343579	-0.255706	0.0715972
	-0.705522	0.00829672	-0.500228	0.0166111	-0.355664	0.0343579	-0.254994	0.0715972
	-0.703473	0.00829672	-0.498781	0.0166111	-0.354644	0.0343579	-0.254281	0.0715972
	-0.701417	0.00841662	-0.49733	0.0168512	-0.353622	0.0348521	-0.253565	0.072619
	-0.699356	0.00853651	-0.495874	0.0170914	-0.352597	0.0353463	-0.252847	0.0736408
	-0.697361	0.0086564	-0.494465	0.0173315	-0.351604	0.0358405	-0.252152	0.0746626
	-0.69536	0.0087763	-0.493052	0.0175717	-0.350609	0.0363346	-0.251455	0.0756844
	-0.693354	0.00889619	-0.491635	0.0178118	-0.34961	0.0368288	-0.250757	0.0767062
	-0.691341	0.00889619	-0.490214	0.0178118	-0.348609	0.0368288	-0.250056	0.0767062
	-0.689323	0.00889619	-0.488788	0.0178118	-0.347604	0.0368288	-0.249353	0.0767062
	-0.687299	0.00889619	-0.487359	0.0178118	-0.346597	0.0368288	-0.248648	0.0767062
	-0.685269	0.00889619	-0.485925	0.0178118	-0.345587	0.0368288	-0.247942	0.0767062
	-0.683232	0.00889619	-0.484487	0.0178118	-0.344574	0.0368288	-0.247233	0.0767062
	-0.68119	0.00889619	-0.483045	0.0178118	-0.343558	0.0368288	-0.246522	0.0767062
	-0.679142	0.00889619	-0.481598	0.0178118	-0.342539	0.0368288	-0.24581	0.0767062
	-0.677087	0.00902506	-0.480147	0.018068	-0.341517	0.0373569	-0.245095	0.077802
	-0.675026	0.00915393	-0.478692	0.0183241	-0.340492	0.037885	-0.244378	0.0788979
	-0.673031	0.0092828	-0.477283	0.0185803	-0.339499	0.038413	-0.243683	0.0799937
	-0.671029	0.00941167	-0.47587	0.0188364	-0.338503	0.0389411	-0.242987	0.0810895
	-0.669022	0.00954055	-0.474453	0.0190926	-0.337504	0.0394691	-0.242289	0.0821854
	-0.667009	0.00954055	-0.473031	0.0190926	-0.336503	0.0394691	-0.241589	0.0821854
	-0.664989	0.00954055	-0.471605	0.0190926	-0.335498	0.0394691	-0.240887	0.0821854
	-0.662964	0.00954055	-0.470175	0.0190926	-0.334491	0.0394691	-0.240182	0.0821854
	-0.660932	0.00954055	-0.46874	0.0190926	-0.33348	0.0394691	-0.239476	0.0821854
	-0.658894	0.00954055	-0.467301	0.0190926	-0.332466	0.0394691	-0.238768	0.0821854
	-0.656849	0.00954055	-0.465858	0.0190926	-0.331449	0.0394691	-0.238057	0.0821854
	-0.654799	0.00967984	-0.46441	0.0193687	-0.330429	0.0400374	-0.237344	0.0833592
	-0.652741	0.00981912	-0.462958	0.0196448	-0.329406	0.0406056	-0.23663	0.0845329
	-0.65075	0.00995841	-0.461552	0.0199209	-0.328416	0.0411738	-0.235937	0.0857067
	-0.648753	0.0100977	-0.460141	0.020197	-0.327423	0.041742	-0.235243	0.0868805
	-0.646749	0.010237	-0.458726	0.0204731	-0.326427	0.0423102	-0.234547	0.0880543
	-0.644739	0.010237	-0.457307	0.0204731	-0.325427	0.0423102	-0.233849	0.0880543
	-0.642723	0.010237	-0.455884	0.0204731	-0.324425	0.0423102	-0.233149	0.0880543
	-0.640701	0.010237	-0.454455	0.0204731	-0.32342	0.0423102	-0.232446	0.0880543
	-0.638672	0.010237	-0.453023	0.0204731	-0.322411	0.0423102	-0.231741	0.0880543
	-0.636637	0.010237	-0.451586	0.0204731	-0.321399	0.0423102	-0.231035	0.0880543
	-0.634595	0.010237	-0.450144	0.0204731	-0.320384	0.0423102	-0.230326	0.0880543
	-0.632547	0.0103851	-0.448698	0.0207692	-0.319366	0.0429222	-0.229615	0.0893121
	-0.630491	0.0105332	-0.447247	0.0210654	-0.318345	0.0435342	-0.228901	0.09057
	-0.628502	0.0106813	-0.445842	0.0213616	-0.317356	0.0441463	-0.228211	0.0918278
	-0.626505	0.0108293	-0.444432	0.0216577	-0.316363	0.0447583	-0.227518	0.0930857
	-0.624503	0.0109774	-0.443018	0.0219539	-0.315368	0.0453703	-0.226823	0.0943436
	-0.622494	0.0109774	-0.4416	0.0219539	-0.31437	0.0453703	-0.226125	0.0943436
	-0.620478	0.0109774	-0.440177	0.0219539	-0.313368	0.0453703	-0.225426	0.0943436
	-0.618456	0.0109774	-0.438749	0.0219539	-0.312363	0.0453703	-0.224724	0.0943436
	-0.616428	0.0109774	-0.437317	0.0219539	-0.311355	0.0453703	-0.224021	0.0943436
	-0.614392	0.0109774	-0.43588	0.0219539	-0.310343	0.0453703	-0.223315	0.0943436
	-0.61235	0.0109774	-0.434438	0.0219539	-0.309328	0.0453703	-0.222607	0.0943436
	-0.610301	0.0111376	-0.432992	0.0222741	-0.30831	0.0460264	-0.221896	0.0956934
	-0.608245	0.0112977	-0.43154	0.0225943	-0.307289	0.0466825	-0.221183	0.0970433
	-0.606255	0.0114579	-0.430135	0.0229145	-0.306299	0.0473386	-0.220493	0.0983931
	-0.604258	0.011618	-0.428725	0.0232347	-0.305307	0.0479947	-0.219801	0.099743
	-0.602254	0.0117782	-0.42731	0.0235549	-0.304311	0.0486508	-0.219106	0.101093
	-0.600244	0.0117782	-0.425891	0.0235549	-0.303312	0.0486508	-0.21841	0.101093
	-0.598227	0.0117782	-0.424466	0.0235549	-0.30231	0.0486508	-0.217711	0.101093
	-0.596203	0.0117782	-0.423038	0.0235549	-0.301304	0.0486508	-0.21701	0.101093
	-0.594172	0.0117782	-0.421604	0.0235549	-0.300295	0.0486508	-0.216306	0.101093
	-0.592134	0.0117782	-0.420165	0.0235549	-0.299282	0.0486508	-0.2156	0.101093
	-0.59009	0.0119503	-0.418721	0.023897	-0.298267	0.049353	-0.214892	0.102541
	-0.588038	0.0121224	-0.417273	0.0242391	-0.297247	0.0500552	-0.214182	0.103989
	-0.586051	0.0122945	-0.41587	0.0245812	-0.29626	0.0507574	-0.213494	0.105437
	-0.584057	0.0124667	-0.414463	0.0249234	-0.295269	0.0514596	-0.212803	0.106885
	-0.582057	0.0126388	-0.41305	0.0252655	-0.294275	0.0521618	-0.212111	0.108333
	-0.580049	0.0126388	-0.411633	0.0252655	-0.293277	0.0521618	-0.211416	0.108333
	-0.578035	0.0126388	-0.410211	0.0252655	-0.292276	0.0521618	-0.210718	0.108333
	-0.576014	0.0126388	-0.408784	0.0252655	-0.291272	0.0521618	-0.210019	0.108333
	-0.573985	0.0126388	-0.407352	0.0252655	-0.290264	0.0521618	-0.209317	0.108333
	-0.571949	0.0126388	-0.405915	0.0252655	-0.289253	0.0521618	-0.208613	0.108333
	-0.569906	0.0128209	-0.404473	0.0256317	-0.288238	0.0529179	-0.207906	0.109873
	-0.567856	0.013003	-0.403026	0.025998	-0.28722	0.053674	-0.207197	0.111413
	-0.56587	0.0131852	-0.401624	0.0263642	-0.286234	0.0544301	-0.20651	0.112952
	-0.563878	0.0133673	-0.400217	0.0267304	-0.285244	0.0551862	-0.205822	0.114492
	-0.561878	0.0135494	-0.398806	0.0270967	-0.284251	0.0559423	-0.20513	0.116032
	-0.559871	0.0135494	-0.397389	0.0270967	-0.283255	0.0559423	-0.204437	0.116032
	-0.557856	0.0135494	-0.395968	0.0270967	-0.282255	0.0559423	-0.203741	0.116032
	-0.555835	0.0135494	-0.394541	0.0270967	-0.281251	0.0559423	-0.203043	0.116032
	-0.553806	0.0135494	-0.393109	0.0270967	-0.280244	0.0559423	-0.202342	0.116032
	-0.55177	0.0135494	-0.391672	0.0270967	-0.279233	0.0559423	-0.201639	0.116032
	-0.549726	0.0137475	-0.390229	0.0274928	-0.278219	0.0567524	-0.200933	0.117692
	-0.547674	0.0139456	-0.388782	0.0278889	-0.2772	0.0575626	-0.200225	0.119352
	-0.545688	0.0141438	-0.38738	0.0282851	-0.276214	0.0583727	-0.199539	0.121012
	-0.543694	0.0143419	-0.385972	0.0286812	-0.275225	0.0591829	-0.198851	0.122672
	-0.541692	0.01454	-0.38456	0.0290773	-0.274231	0.059993	-0.19816	0.124331
	-0.539684	0.01454	-0.383142	0.0290773	-0.273235	0.059993	-0.197467	0.124331
	-0.537668	0.01454	-0.381719	0.0290773	-0.272234	0.059993	-0.196772	0.124331
	-0.535644	0.01454	-0.380291	0.0290773	-0.27123	0.059993	-0.196074	0.124331
	-0.533612	0.01454	-0.378858	0.0290773	-0.270222	0.059993	-0.195373	0.124331
	-0.531573	0.0147541	-0.377419	0.0295016	-0.26921	0.0608652	-0.19467	0.126111
	-0.529526	0.0149682	-0.375974	0.0299258	-0.268195	0.0617374	-0.193964	0.127891
	-0.527544	0.0151824	-0.374575	0.0303501	-0.267211	0.0626096	-0.193281	0.12967
	-0.525554	0.0153965	-0.37317	0.0307743	-0.266223	0.0634817	-0.192595	0.13145
	-0.523556	0.0156106	-0.37176	0.0311986	-0.265232	0.0643539	-0.191906	0.133229
	-0.521551	0.0156106	-0.370345	0.0311986	-0.264237	0.0643539	-0.191216	0.133229
	-0.519538	0.0156106	-0.368925	0.0311986	-0.263238	0.0643539	-0.190522	0.133229
	-0.517517	0.0156106	-0.367498	0.0311986	-0.262236	0.0643539	-0.189826	0.133229
	-0.515489	0.0156106	-0.366067	0.0311986	-0.26123	0.0643539	-0.189128	0.133229
	-0.513452	0.0158388	-0.364629	0.0316528	-0.260219	0.0652881	-0.188426	0.135109
	-0.511407	0.0160669	-0.363186	0.0321069	-0.259205	0.0662223	-0.187723	0.13699
	-0.509427	0.0162951	-0.361788	0.0325611	-0.258223	0.0671565	-0.187041	0.13887
	-0.507438	0.0165232	-0.360385	0.0330152	-0.257237	0.0680906	-0.186356	0.14075
	-0.505442	0.0167514	-0.358976	0.0334694	-0.256247	0.0690248	-0.185669	0.14263
	-0.503438	0.0167514	-0.357562	0.0334694	-0.255253	0.0690248	-0.18498	0.14263
	-0.501426	0.0167514	-0.356142	0.0334694	-0.254256	0.0690248	-0.184288	0.14263
	-0.499406	0.0167514	-0.354716	0.0334694	-0.253254	0.0690248	-0.183593	0.14263
	-0.497377	0.0167514	-0.353284	0.0334694	-0.252248	0.0690248	-0.182896	0.14263
	-0.495341	0.0169976	-0.351847	0.0339597	-0.251239	0.0700291	-0.182196	0.14465
	-0.493295	0.0172437	-0.350404	0.03445	-0.250225	0.0710334	-0.181493	0.14667
	-0.491314	0.0174899	-0.349005	0.0349404	-0.249243	0.0720377	-0.180812	0.14869
	-0.489325	0.017736	-0.347601	0.0354307	-0.248257	0.073042	-0.180129	0.15071
	-0.487327	0.0179822	-0.346191	0.035921	-0.247267	0.0740463	-0.179443	0.15273
	-0.485322	0.0179822	-0.344775	0.035921	-0.246273	0.0740463	-0.178754	0.15273
	-0.483307	0.0179822	-0.343353	0.035921	-0.245275	0.0740463	-0.178062	0.15273
	-0.481285	0.0179822	-0.341926	0.035921	-0.244273	0.0740463	-0.177368	0.15273
	-0.479254	0.0182464	-0.340492	0.0364452	-0.243267	0.0751225	-0.176672	0.15489
	-0.477214	0.0185106	-0.339052	0.0369695	-0.242256	0.0761987	-0.175972	0.15705
	-0.475239	0.0187748	-0.337659	0.0374937	-0.241277	0.0772749	-0.175294	0.15921
	-0.473254	0.0190391	-0.336259	0.0380179	-0.240294	0.0783511	-0.174614	0.161371
	-0.471262	0.0193033	-0.334853	0.0385422	-0.239307	0.0794273	-0.17393	0.163531
	-0.469261	0.0193033	-0.333442	0.0385422	-0.238316	0.0794273	-0.173244	0.163531
	-0.467252	0.0193033	-0.332025	0.0385422	-0.237321	0.0794273	-0.172555	0.163531
	-0.465234	0.0193033	-0.330601	0.0385422	-0.236321	0.0794273	-0.171864	0.163531
	-0.463207	0.0195855	-0.329172	0.0391064	-0.235317	0.0805816	-0.17117	0.165831
	-0.461171	0.0198677	-0.327736	0.0396707	-0.234309	0.0817359	-0.170473	0.168131
	-0.459198	0.0201499	-0.326345	0.040235	-0.233333	0.0828902	-0.169797	0.170431
	-0.457217	0.0204321	-0.324948	0.0407992	-0.232352	0.0840445	-0.169118	0.172731
	-0.455228	0.0207143	-0.323545	0.0413635	-0.231367	0.0851988	-0.168437	0.175032
	-0.453229	0.0207143	-0.322136	0.0413635	-0.230378	0.0851988	-0.167753	0.175032
	-0.451222	0.0207143	-0.320721	0.0413635	-0.229384	0.0851988	-0.167066	0.175032
	-0.449205	0.0207143	-0.3193	0.0413635	-0.228386	0.0851988	-0.166377	0.175032
	-0.44718	0.0210185	-0.317872	0.0419698	-0.227384	0.0864352	-0.165684	0.177472
	-0.445145	0.0213227	-0.316437	0.0425761	-0.226378	0.0876715	-0.164989	0.179912
	-0.443174	0.0216269	-0.315047	0.0431825	-0.225402	0.0889079	-0.164315	0.182352
	-0.441193	0.0219311	-0.313651	0.0437888	-0.224423	0.0901443	-0.163638	0.184792
	-0.439203	0.0222353	-0.312249	0.0443951	-0.223439	0.0913806	-0.162958	0.187232
	-0.437205	0.0222353	-0.31084	0.0443951	-0.222451	0.0913806	-0.162275	0.187232
	-0.435197	0.0222353	-0.309425	0.0443951	-0.221458	0.0913806	-0.16159	0.187232
	-0.43318	0.0222353	-0.308003	0.0443951	-0.220461	0.0913806	-0.160901	0.187232
	-0.431153	0.0225635	-0.306575	0.0450454	-0.219459	0.092705	-0.16021	0.189832
	-0.429117	0.0228917	-0.30514	0.0456958	-0.218453	0.0940293	-0.159515	0.192432
	-0.427144	0.0232199	-0.303748	0.0463461	-0.217478	0.0953537	-0.158842	0.195032
	-0.425162	0.0235481	-0.30235	0.0469964	-0.216498	0.0966781	-0.158165	0.197632
	-0.423171	0.0238763	-0.300946	0.0476468	-0.215513	0.0980024	-0.157486	0.200232
	-0.42117	0.0238763	-0.299535	0.0476468	-0.214524	0.0980024	-0.156804	0.200232
	-0.419159	0.0238763	-0.298117	0.0476468	-0.213531	0.0980024	-0.156119	0.200232
	-0.417139	0.0242265	-0.296693	0.0483451	-0.212533	0.0994288	-0.155431	0.202993
	-0.415109	0.0245768	-0.295261	0.0490434	-0.21153	0.100855	-0.154739	0.205753
	-0.413141	0.0249271	-0.293874	0.0497418	-0.210558	0.102282	-0.154069	0.208514
	-0.411164	0.0252773	-0.292479	0.0504401	-0.209581	0.103708	-0.153395	0.211274
	-0.409178	0.0256276	-0.291078	0.0511385	-0.208599	0.105134	-0.152719	0.214035
	-0.407181	0.0256276	-0.289671	0.0511385	-0.207613	0.105134	-0.152039	0.214035
	-0.405175	0.0256276	-0.288256	0.0511385	-0.206622	0.105134	-0.151357	0.214035
	-0.403159	0.0260039	-0.286835	0.0518849	-0.205627	0.106655	-0.150671	0.216935
	-0.401133	0.0263802	-0.285406	0.0526313	-0.204626	0.108175	-0.149982	0.219835
	-0.399169	0.0267564	-0.284021	0.0533777	-0.203656	0.109696	-0.149314	0.222735
	-0.397195	0.0271327	-0.28263	0.0541242	-0.202682	0.111216	-0.148642	0.225636
	-0.395211	0.027509	-0.281231	0.0548706	-0.201703	0.112737	-0.147968	0.228536
	-0.393217	0.027509	-0.279826	0.0548706	-0.200719	0.112737	-0.147291	0.228536
	-0.391213	0.027509	-0.278414	0.0548706	-0.19973	0.112737	-0.14661	0.228536
	-0.389198	0.0279133	-0.276994	0.0556731	-0.198736	0.114357	-0.145926	0.231596
	-0.387174	0.0283175	-0.275567	0.0564755	-0.197738	0.115978	-0.145239	0.234657
	-0.385211	0.0287218	-0.274183	0.057278	-0.196769	0.117599	-0.144572	0.237717
	-0.383237	0.0291261	-0.272792	0.0580804	-0.195796	0.119219	-0.143902	0.240778
	-0.381254	0.0295304	-0.271394	0.0588828	-0.194818	0.12084	-0.143229	0.243838
	-0.37926	0.0295304	-0.269988	0.0588828	-0.193835	0.12084	-0.142553	0.243838
	-0.377256	0.0295304	-0.268575	0.0588828	-0.192847	0.12084	-0.141873	0.243838
	-0.375241	0.0299647	-0.267155	0.0597433	-0.191854	0.12256	-0.141191	0.247039
	-0.373215	0.030399	-0.265727	0.0606038	-0.190856	0.124281	-0.140504	0.25024
	-0.371251	0.0308334	-0.264343	0.0614643	-0.189887	0.126002	-0.139838	0.25344
	-0.369276	0.0312677	-0.262952	0.0623247	-0.188914	0.127722	-0.139169	0.256641
	-0.36729	0.031702	-0.261554	0.0631852	-0.187935	0.129443	-0.138496	0.259842
	-0.365294	0.031702	-0.260148	0.0631852	-0.186951	0.129443	-0.13782	0.259842
	-0.363286	0.0321664	-0.258734	0.0641058	-0.185962	0.131284	-0.13714	0.263143
	-0.361268	0.0326307	-0.257313	0.0650263	-0.184968	0.133124	-0.136458	0.266443
	-0.35931	0.0330951	-0.255933	0.0659469	-0.184003	0.134965	-0.135794	0.269744
	-0.357342	0.0335594	-0.254546	0.0668674	-0.183034	0.136806	-0.135127	0.273045
	-0.355363	0.0340237	-0.253151	0.067788	-0.182059	0.138646	-0.134457	0.276346
	-0.353372	0.0340237	-0.251749	0.067788	-0.181079	0.138646	-0.133783	0.276346
	-0.351371	0.0345201	-0.250339	0.0687725	-0.180093	0.140607	-0.133107	0.279727
	-0.349358	0.0350165	-0.24892	0.0697571	-0.179102	0.142568	-0.132426	0.283108
	-0.347405	0.0355129	-0.247545	0.0707416	-0.178141	0.144529	-0.131764	0.286489
	-0.345442	0.0360092	-0.246161	0.0717262	-0.177174	0.146489	-0.131099	0.289871
	-0.343467	0.0365056	-0.24477	0.0727107	-0.176202	0.14845	-0.130431	0.293252
	-0.341481	0.0365056	-0.243371	0.0727107	-0.175225	0.14845	-0.129759	0.293252
	-0.339483	0.037036	-0.241964	0.0737634	-0.174242	0.150531	-0.129084	0.296673
	-0.337473	0.0375665	-0.240549	0.0748161	-0.173254	0.152612	-0.128405	0.300095
	-0.335523	0.0380969	-0.239175	0.0758687	-0.172294	0.154693	-0.127744	0.303516
	-0.333562	0.0386273	-0.237793	0.0769214	-0.171329	0.156774	-0.127079	0.306938
	-0.331589	0.0391577	-0.236403	0.0779741	-0.170359	0.158855	-0.126411	0.310359
	-0.329605	0.0391577	-0.235005	0.0779741	-0.169383	0.158855	-0.125739	0.310359
	-0.327608	0.0397282	-0.233599	0.0790968	-0.168401	0.161075	-0.125064	0.313801
	-0.325599	0.0402986	-0.232184	0.0802195	-0.167413	0.163296	-0.124385	0.317242
	-0.323649	0.0408691	-0.230811	0.0813422	-0.166455	0.165517	-0.123724	0.320684
	-0.321688	0.0414396	-0.22943	0.0824649	-0.16549	0.167738	-0.123059	0.324125
	-0.319715	0.04201	-0.228041	0.0835876	-0.16452	0.169959	-0.12239	0.327567
	-0.317729	0.0426185	-0.226643	0.0847884	-0.163544	0.1723	-0.121717	0.330969
	-0.315731	0.0432269	-0.225236	0.0859892	-0.162562	0.174641	-0.121041	0.334371
	-0.313791	0.0438354	-0.22387	0.08719	-0.161609	0.176982	-0.120381	0.337773
	-0.31184	0.0444439	-0.222496	0.0883908	-0.160649	0.179323	-0.119717	0.341175
	-0.309876	0.0450523	-0.221114	0.0895916	-0.159684	0.181664	-0.11905	0.344577
	-0.3079	0.0450523	-0.219722	0.0895916	-0.158713	0.181664	-0.118379	0.344577
	-0.305911	0.0457009	-0.218322	0.0908724	-0.157737	0.184125	-0.117704	0.347899
	-0.303909	0.0463494	-0.216913	0.0921532	-0.156754	0.186586	-0.117025	0.351221
	-0.301965	0.0469979	-0.215545	0.093434	-0.155798	0.189047	-0.116362	0.354543
	-0.300009	0.0476464	-0.214168	0.0947148	-0.154837	0.191508	-0.115695	0.357865
	-0.29804	0.0482949	-0.212782	0.0959956	-0.15387	0.193969	-0.115024	0.361186
	-0.296057	0.0489875	-0.211388	0.0973505	-0.152897	0.19655	-0.114348	0.364429
	-0.294062	0.0496801	-0.209984	0.0987053	-0.151918	0.199132	-0.113669	0.367671
	-0.292124	0.0503727	-0.20862	0.10006	-0.150965	0.201713	-0.113005	0.370914
	-0.290173	0.0510653	-0.207247	0.101415	-0.150007	0.204294	-0.112336	0.374156
	-0.288209	0.0517579	-0.205864	0.10277	-0.149042	0.206875	-0.111664	0.377399
	-0.286231	0.0524965	-0.204473	0.104231	-0.148072	0.209616	-0.110987	0.380541
	-0.28424	0.0532351	-0.203072	0.105692	-0.147094	0.212357	-0.110306	0.383684
	-0.282306	0.0539737	-0.20171	0.107153	-0.146144	0.215099	-0.109639	0.386826
	-0.280358	0.0547123	-0.200339	0.108614	-0.145187	0.21784	-0.108967	0.389969
	-0.278397	0.0554509	-0.198959	0.110075	-0.144224	0.220581	-0.108292	0.393112
	-0.276421	0.0562376	-0.197569	0.111596	-0.143254	0.223402	-0.107612	0.396134
	-0.274432	0.0570243	-0.196169	0.113117	-0.142278	0.226223	-0.106928	0.399157
	-0.272498	0.0578109	-0.194809	0.114638	-0.141328	0.229044	-0.106257	0.402179
	-0.270551	0.0585976	-0.193438	0.116159	-0.140371	0.231865	-0.105581	0.405202
	-0.26859	0.0593842	-0.192058	0.11768	-0.139407	0.234687	-0.104901	0.408224
	-0.266614	0.060221	-0.190668	0.119321	-0.138437	0.237628	-0.104216	0.411147
	-0.264624	0.0610577	-0.189267	0.120962	-0.13746	0.24057	-0.103527	0.41407
	-0.262689	0.0618944	-0.187906	0.122603	-0.136509	0.243511	-0.10285	0.416993
	-0.260739	0.0627311	-0.186534	0.124244	-0.13555	0.246452	-0.102169	0.419915
	-0.258775	0.0644566	-0.185153	0.127606	-0.134585	0.252435	-0.101482	0.425701
	-0.256796	0.0653454	-0.183761	0.129327	-0.133613	0.255477	-0.100791	0.428563
	-0.254871	0.0662342	-0.182406	0.131048	-0.132666	0.258518	-0.100112	0.431425
	-0.252931	0.067123	-0.181042	0.13277	-0.131711	0.261559	-0.099427	0.434287
	-0.250976	0.0689567	-0.179667	0.136312	-0.13075	0.267722	-0.0987378	0.439972
	-0.249006	0.0699015	-0.178282	0.138133	-0.129781	0.270844	-0.0980437	0.442794
	-0.24709	0.0708464	-0.176934	0.139955	-0.128836	0.273965	-0.09736	0.445616
	-0.24516	0.0717912	-0.175575	0.141776	-0.127884	0.277087	-0.0966714	0.448439
	-0.243214	0.0727361	-0.174206	0.143597	-0.126925	0.280208	-0.0959778	0.451261
	-0.241252	0.073737	-0.172827	0.145518	-0.125959	0.283409	-0.0952792	0.454043
	-0.239274	0.0747379	-0.171436	0.14744	-0.124985	0.286611	-0.0945755	0.456825
	-0.23735	0.0757388	-0.170081	0.149361	-0.124034	0.289812	-0.0938815	0.459607
	-0.235409	0.0767397	-0.168715	0.151282	-0.123076	0.293013	-0.0931823	0.462389
	-0.233453	0.0787995	-0.167339	0.155225	-0.12211	0.299476	-0.0924778	0.467972
	-0.23148	0.0798584	-0.165951	0.157246	-0.121136	0.302737	-0.0917679	0.470774
	-0.22956	0.0809174	-0.164598	0.159267	-0.120185	0.305999	-0.0910672	0.473575
	-0.227623	0.0819763	-0.163234	0.161289	-0.119225	0.309261	-0.090361	0.476377
	-0.225669	0.0841561	-0.161859	0.165431	-0.118258	0.315844	-0.0896493	0.482019
	-0.223698	0.0852771	-0.160471	0.167553	-0.117283	0.319165	-0.0889319	0.48486
	-0.221778	0.0863981	-0.159119	0.169674	-0.116329	0.322486	-0.0882233	0.487701
	-0.219842	0.0887021	-0.157755	0.173997	-0.115367	0.329169	-0.0875089	0.493462
	-0.217888	0.0910061	-0.156379	0.17832	-0.114397	0.335852	-0.0867886	0.499224
	-0.215985	0.0921891	-0.155037	0.180521	-0.113446	0.339214	-0.0860767	0.502144
	-0.214065	0.0933721	-0.153683	0.182723	-0.112488	0.342575	-0.0853588	0.505065
	-0.212128	0.0958123	-0.152317	0.187246	-0.111522	0.349378	-0.0846349	0.511005
	-0.210173	0.0970693	-0.150938	0.189567	-0.110547	0.352819	-0.0839047	0.514024
	-0.208266	0.0983264	-0.149593	0.191889	-0.109591	0.356261	-0.0831825	0.517044
	-0.206342	0.0995835	-0.148236	0.19421	-0.108627	0.359702	-0.082454	0.520063
	-0.204399	0.102142	-0.146866	0.198953	-0.107654	0.366625	-0.0817191	0.526282
	-0.202438	0.103443	-0.145483	0.201375	-0.106672	0.370106	-0.0809774	0.529481
	-0.200525	0.104744	-0.144132	0.203796	-0.105708	0.373587	-0.0802434	0.53268
	-0.198594	0.107426	-0.142768	0.208719	-0.104735	0.38063	-0.0795027	0.539237
	-0.196643	0.110109	-0.141391	0.213642	-0.103754	0.387672	-0.0787549	0.545794
	-0.19474	0.11149	-0.140045	0.216144	-0.102789	0.391234	-0.0780147	0.549152
	-0.192817	0.114333	-0.138686	0.221247	-0.101816	0.398436	-0.0772674	0.556087
	-0.190876	0.117175	-0.137313	0.22635	-0.100833	0.405639	-0.0765128	0.563023
	-0.188979	0.118636	-0.13597	0.228952	-0.0998663	0.40928	-0.0757656	0.566601
	-0.187064	0.120098	-0.134614	0.231553	-0.0988903	0.412921	-0.075011	0.570179
	-0.185129	0.12306	-0.133245	0.236856	-0.0979046	0.420323	-0.0742487	0.577593
	-0.183173	0.124561	-0.131861	0.239558	-0.0969088	0.424084	-0.0734784	0.58143
	-0.181261	0.126063	-0.130505	0.242259	-0.0959287	0.427845	-0.0727153	0.585267
	-0.179329	0.129165	-0.129135	0.247763	-0.0949385	0.435487	-0.0719441	0.59324
	-0.177376	0.132268	-0.127751	0.253266	-0.0939379	0.443129	-0.0711646	0.601214
	-0.175465	0.133869	-0.126394	0.256068	-0.0929522	0.44701	-0.070392	0.60535
	-0.173533	0.137132	-0.125022	0.261771	-0.0919559	0.454932	-0.069611	0.613982
	-0.17158	0.140394	-0.123635	0.267474	-0.0909486	0.462854	-0.068821	0.622615
	-0.169667	0.142056	-0.122274	0.270375	-0.0899557	0.466895	-0.0680381	0.627111
	-0.167733	0.145439	-0.120898	0.276279	-0.0889517	0.475137	-0.0672461	0.636503
	-0.165776	0.148821	-0.119507	0.282182	-0.0879362	0.483379	-0.0664446	0.645894
	-0.163859	0.152344	-0.11814	0.288285	-0.0869344	0.492001	-0.0656502	0.656186
	-0.161919	0.155867	-0.116758	0.294388	-0.0859209	0.500623	-0.0648461	0.666477
	-0.160017	0.15939	-0.115399	0.300492	-0.0849205	0.509245	-0.0640492	0.676768
	-0.158093	0.163072	-0.114025	0.306835	-0.0839082	0.518327	-0.0632423	0.6881
	-0.156144	0.166755	-0.112633	0.313178	-0.0828836	0.527409	-0.062425	0.699431
	-0.154233	0.168637	-0.111265	0.31642	-0.0818715	0.53207	-0.0616149	0.705367
	-0.152297	0.172479	-0.109879	0.323043	-0.0808467	0.541692	-0.0607941	0.71788
	-0.150336	0.176322	-0.108476	0.329666	-0.0798088	0.551314	-0.0599621	0.730392
	-0.148411	0.180325	-0.107095	0.336549	-0.0787831	0.561556	-0.0591375	0.744266
	-0.14646	0.184328	-0.105696	0.343432	-0.0777438	0.571798	-0.0583012	0.75814
	-0.144543	0.188331	-0.104317	0.350315	-0.0767165	0.58204	-0.0574724	0.772013
	-0.1426	0.192494	-0.10292	0.357498	-0.0756753	0.592962	-0.0566315	0.787429
	-0.14063	0.196656	-0.101504	0.364682	-0.0746196	0.603884	-0.0557779	0.802845
	-0.138691	0.200979	-0.100108	0.372205	-0.0735752	0.615567	-0.0549324	0.820042
	-0.136724	0.205302	-0.0986917	0.379728	-0.0725158	0.627249	-0.0540736	0.83724
	-0.134788	0.211926	-0.0972941	0.391273	-0.0714675	0.645414	-0.0532242	0.864579
	-0.132824	0.216429	-0.095876	0.399136	-0.0704036	0.657937	-0.052361	0.8838
	-0.130888	0.220931	-0.0944758	0.406999	-0.0693508	0.67046	-0.0515069	0.90302
	-0.128922	0.225614	-0.0930544	0.415262	-0.0682817	0.683923	-0.0506385	0.924544
	-0.126926	0.230297	-0.091611	0.423525	-0.0671957	0.697387	-0.0497548	0.946069
	-0.124957	0.23516	-0.0901837	0.432228	-0.0661198	0.711891	-0.0488803	0.970237
	-0.122957	0.240022	-0.0887334	0.440931	-0.0650262	0.726395	-0.0479898	0.994405
	-0.120981	0.247466	-0.0872987	0.454336	-0.0639428	0.749042	-0.0471086	1.03278
	-0.118972	0.252528	-0.0858401	0.463499	-0.0628406	0.764707	-0.0462105	1.05977
	-0.116985	0.260272	-0.0843957	0.477624	-0.0617482	0.789134	-0.0453226	1.10277
	-0.114964	0.265534	-0.0829261	0.487287	-0.0606361	0.80604	-0.0444168	1.13299
	-0.112964	0.273578	-0.0814694	0.502192	-0.0595334	0.832408	-0.0435224	1.18122
	-0.110928	0.27904	-0.0799861	0.512394	-0.0584099	0.850634	-0.0426091	1.21524
	-0.108909	0.287383	-0.0785147	0.528079	-0.0572954	0.879064	-0.0417068	1.26928
	-0.106852	0.296026	-0.0770152	0.544603	-0.0561587	0.909735	-0.0407845	1.32972
	-0.104812	0.304669	-0.0755259	0.561127	-0.0550304	0.940405	-0.0398738	1.39016
	-0.102786	0.313611	-0.0740463	0.578491	-0.0539103	0.973436	-0.0389752	1.45741
	-0.100719	0.322554	-0.0725366	0.595855	-0.0527665	1.00647	-0.0380554	1.52466
	-0.0986627	0.331796	-0.0710351	0.614099	-0.0516302	1.0419	-0.0371474	1.59951
	-0.0965629	0.341318	-0.0695012	0.633202	-0.0504683	1.07993	-0.0362166	1.68238
	-0.0944719	0.350839	-0.0679729	0.652305	-0.0493129	1.11796	-0.0352976	1.76524
	-0.0923866	0.36062	-0.0664497	0.672268	-0.0481635	1.15858	-0.0343902	1.8569
	-0.0902531	0.373821	-0.0648907	0.699431	-0.0469861	1.21459	-0.0334583	1.98539
	-0.0881218	0.383842	-0.063334	0.720233	-0.045813	1.258	-0.0325374	2.08625
	-0.0859902	0.394062	-0.061778	0.741835	-0.0446437	1.30401	-0.0316274	2.19692
	-0.0838043	0.407802	-0.0601818	0.771116	-0.043443	1.36703	-0.0306904	2.35121
	-0.0816135	0.418201	-0.0585828	0.793456	-0.0422436	1.41564	-0.0297624	2.47188
	-0.0794139	0.42872	-0.056979	0.816476	-0.0410443	1.46665	-0.0288428	2.60295
	-0.0771517	0.442777	-0.0553288	0.847554	-0.039809	1.53645	-0.027893	2.78463
	-0.0748735	0.456914	-0.0536685	0.879331	-0.0385705	1.60926	-0.0269489	2.98011
	-0.0725748	0.471031	-0.0519955	0.911727	-0.0373265	1.68506	-0.0260093	3.18897
	-0.0702505	0.485147	-0.0503062	0.944122	-0.0360746	1.76087	-0.0250729	3.39784
	-0.0678959	0.499183	-0.0485974	0.976876	-0.034813	1.83927	-0.0241376	3.61969
	-0.0654567	0.513057	-0.0468262	1.00997	-0.0335039	1.91966	-0.0231645	3.85393
	-0.0629724	0.526691	-0.045025	1.0431	-0.0321767	2.00185	-0.0221869	4.09955
	-0.0604356	0.540025	-0.0431879	1.07613	-0.0308284	2.08524	-0.0212014	4.35556
	-0.0578358	0.556437	-0.0413081	1.11716	-0.0294531	2.18982	-0.0202044	4.68076
	-0.0551608	0.572328	-0.0393765	1.15774	-0.028045	2.295	-0.0191913	5.01574
	-0.0523955	0.587619	-0.0373828	1.19753	-0.0265961	2.40037	-0.0181565	5.3587
	-0.0495217	0.60225	-0.0353141	1.23651	-0.0250966	2.50534	-0.0170934	5.70724
	-0.0465168	0.61616	-0.0331537	1.27429	-0.0235355	2.60911	-0.0159938	6.05896
	-0.0433503	0.63141	-0.0308797	1.31747	-0.0218967	2.73007	-0.0148466	6.48044
	-0.0399795	0.645659	-0.0284621	1.35905	-0.02016	2.84822	-0.0136365	6.89931
	-0.0363871	0.658929	-0.025893	1.39863	-0.0183251	2.96278	-0.0123732	7.31278
	-0.0324447	0.672718	-0.0230765	1.44181	-0.0163178	3.09053	-0.0109975	7.78422
	-0.0279999	0.685469	-0.0199047	1.48319	-0.0140601	3.21488	-0.00945731	8.25025
	-0.0228114	0.695101	-0.0162104	1.51618	-0.0114426	3.31704	-0.00768784	8.64191
	-0.0160954	0.703935	-0.0114339	1.54776	-0.00806597	3.4168	-0.00541279	9.02918
	0	0.712789	0	1.58215	0	3.52836	0	9.47024
	0.0160312	0.718985	0.0113804	1.60837	0.00801916	3.61581	0.00536894	9.8226
	0.0225882	0.724362	0.0160256	1.63296	0.0112817	3.69978	0.00753791	10.1655
	0.0276109	0.72922	0.0195818	1.65915	0.0137773	3.79276	0.00919507	10.5518
	0.0318235	0.733118	0.0225619	1.68335	0.0158661	3.88134	0.0105787	10.9251
	0.0354966	0.735217	0.0251565	1.70174	0.0176793	3.95152	0.0117733	11.227
	0.0388066	0.736476	0.0274927	1.7215	0.0193099	4.03122	0.0128461	11.5787
	0.0418398	0.736755	0.0296324	1.73929	0.0208027	4.1064	0.013826	11.9146
	0.0446416	0.735775	0.0316063	1.75189	0.0221762	4.16399	0.0147248	12.1786
	0.0472672	0.733296	0.0334549	1.76349	0.023462	4.22377	0.0155649	12.4605
	0.049745	0.729997	0.0351985	1.77308	0.0246734	4.27836	0.0163559	12.7264
	0.0520892	0.726118	0.0368464	1.77888	0.0258169	4.31895	0.0171002	12.9304
	0.0543261	0.720561	0.038418	1.78288	0.0269069	4.35954	0.0178091	13.1464
	0.0564685	0.714344	0.0399228	1.78528	0.0279498	4.39613	0.018487	13.3503
	0.0585224	0.708246	0.0413643	1.78528	0.0289478	4.42213	0.0191344	13.5083
	0.0605025	0.70171	0.0427536	1.78408	0.0299094	4.44532	0.0197575	13.6543
	0.0624163	0.693454	0.044096	1.78088	0.0308383	4.46752	0.0203591	13.8103
	0.0642701	0.685859	0.045396	1.77688	0.0317376	4.48252	0.020941	13.9303
	0.0660665	0.677983	0.0466549	1.77188	0.0326073	4.49532	0.0215029	14.0423
	0.0678133	0.668389	0.0478787	1.76468	0.0334525	4.50692	0.0220487	14.1623
	0.0695143	0.658555	0.0490702	1.75669	0.0342751	4.51652	0.0225795	14.2763
	0.0711715	0.649881	0.0502302	1.74869	0.0350753	4.52232	0.0230949	14.3662
	0.0727896	0.639549	0.0513628	1.73849	0.0358564	4.52712	0.0235977	14.4662
	0.0743714	0.629117	0.0524698	1.7277	0.0366195	4.53072	0.0240884	14.5642
	0.0759184	0.620064	0.053552	1.7179	0.0373646	4.53252	0.0245668	14.6442
	0.0774338	0.610971	0.0546118	1.7077	0.038094	4.53332	0.0250348	14.7222
	0.0789195	0.600321	0.0556508	1.69551	0.0388084	4.53353	0.025493	14.8122
	0.0803774	0.591189	0.05667	1.68471	0.0395092	4.53333	0.0259419	14.8902
	0.0818083	0.582058	0.0576701	1.67372	0.0401956	4.53293	0.0263809	14.9663
	0.0832143	0.571489	0.0586526	1.66092	0.0408697	4.53234	0.0268116	15.0563
	0.0845969	0.56098	0.0596184	1.64793	0.0415317	4.53214	0.0272344	15.1483
	0.0859569	0.55203	0.0605679	1.63673	0.0421817	4.53215	0.0276485	15.2283
	0.0872955	0.541723	0.0615023	1.62354	0.0428207	4.53255	0.0280554	15.3243
	0.0886139	0.531516	0.0624224	1.61055	0.0434493	4.53356	0.0284553	15.4243
	0.0899129	0.522887	0.0633283	1.59935	0.0440669	4.53516	0.0288474	15.5143
	0.0911934	0.514339	0.0642211	1.58836	0.0446751	4.53737	0.0292331	15.6083
	0.0924562	0.504534	0.0651013	1.57556	0.0452741	4.54117	0.0296126	15.7223
	0.093702	0.496287	0.0659694	1.56497	0.045864	4.54578	0.0299861	15.8243
	0.0949317	0.488141	0.0668253	1.55438	0.0464442	4.55118	0.0303527	15.9303
	0.0961457	0.478838	0.06767	1.54238	0.0470164	4.55939	0.0307137	16.0623
	0.0973445	0.469655	0.0685038	1.53059	0.0475805	4.5686	0.0310693	16.2003
	0.0985291	0.46197	0.0693267	1.521	0.0481353	4.5784	0.0314183	16.3264
	0.0996995	0.453229	0.0701394	1.51001	0.0486827	4.59181	0.0317622	16.4844
	0.100856	0.444628	0.0709422	1.49942	0.0492225	4.60662	0.0321012	16.6484
	0.102	0.437445	0.0717348	1.49062	0.0497537	4.62122	0.0324338	16.7984
	0.103131	0.429306	0.0725181	1.48103	0.050278	4.64083	0.0327618	16.9824
	0.10425	0.421327	0.0732922	1.47164	0.0507951	4.66224	0.0330851	17.1764
	0.105357	0.414686	0.0740568	1.46425	0.0513042	4.68305	0.0334024	17.3524
	0.106452	0.408185	0.0748128	1.45706	0.0518064	4.70546	0.0337152	17.5365
	0.107536	0.400848	0.0755602	1.44947	0.0523023	4.73447	0.0340237	17.7645
	0.108609	0.394769	0.0762995	1.44348	0.0527918	4.76208	0.0343278	17.9725
	0.109671	0.38883	0.0770296	1.43789	0.0532731	4.79149	0.0346262	18.1885
	0.110723	0.382156	0.0777518	1.4321	0.0537484	4.8291	0.0349205	18.4586
	0.111764	0.375642	0.0784661	1.42691	0.0542176	4.86911	0.0352106	18.7406
	0.112795	0.370285	0.0791715	1.42312	0.0546788	4.90652	0.0354951	18.9966
	0.113816	0.364292	0.0798694	1.41953	0.0551341	4.95373	0.0357757	19.3146
	0.114828	0.35848	0.0805598	1.41655	0.0555835	5.00334	0.0360524	19.6447
	0.11583	0.353705	0.0812415	1.41456	0.056025	5.04895	0.0363235	19.9447
	0.116823	0.34909	0.081916	1.41297	0.056461	5.09677	0.0365909	20.2547
	0.117806	0.343919	0.0825834	1.41198	0.0568916	5.15618	0.0368546	20.6368
	0.118781	0.339685	0.0832437	1.41159	0.0573166	5.21019	0.0371146	20.9808
	0.119747	0.335571	0.0838955	1.4116	0.0577341	5.2662	0.0373693	21.3368
	0.120703	0.330982	0.0845405	1.41241	0.0581462	5.33502	0.0376205	21.7709
	0.121652	0.326513	0.0851788	1.41383	0.0585531	5.40563	0.0378682	22.2169
	0.122592	0.322839	0.0858087	1.41544	0.0589526	5.46884	0.0381107	22.6169
	0.123524	0.318691	0.0864321	1.41785	0.0593471	5.54525	0.0383499	23.099
	0.124448	0.314622	0.0870491	1.42066	0.0597368	5.62306	0.0385859	23.591
	0.125363	0.311209	0.087658	1.42327	0.0601193	5.69107	0.038817	24.023
	0.126271	0.307836	0.0882608	1.42588	0.0604972	5.75987	0.0390451	24.463
	0.127172	0.303887	0.0888577	1.42889	0.0608707	5.84008	0.0392702	24.979
	0.128065	0.300474	0.0894488	1.4313	0.0612397	5.90828	0.0394924	25.425
	0.128952	0.297	0.0900325	1.43331	0.0616025	5.97568	0.0397102	25.869
	0.129831	0.29277	0.0906109	1.43511	0.0619612	6.05128	0.0399254	26.375
	0.130705	0.288401	0.0911839	1.43632	0.062316	6.12428	0.040138	26.869
	0.131572	0.284427	0.0917506	1.43632	0.0626654	6.18287	0.040347	27.2729
	0.132434	0.279417	0.0923125	1.43493	0.0630114	6.24386	0.0405537	27.7089
	0.13329	0.274148	0.09287	1.43233	0.0633539	6.29924	0.0407582	28.1148
	0.134142	0.269195	0.0934225	1.42833	0.0636923	6.33863	0.0409599	28.4227
	0.134989	0.264021	0.0939712	1.42313	0.0640279	6.37161	0.0411598	28.6907
	0.135832	0.257854	0.0945163	1.41533	0.0643609	6.39539	0.0413581	28.9246
	0.136671	0.250579	0.0950581	1.40313	0.0646915	6.39857	0.0415549	29.0405
	0.137508	0.24418	0.0955972	1.39193	0.0650198	6.39656	0.0417503	29.1144
	0.138346	0.235445	0.0961349	1.37433	0.0653465	6.37534	0.0419447	29.0884
	0.139179	0.227627	0.0966695	1.35814	0.0656716	6.35152	0.0421382	29.0383
	0.140014	0.217678	0.0972044	1.33474	0.0659962	6.30111	0.0423316	28.8443
	0.140845	0.210467	0.0977363	1.31694	0.0663192	6.2579	0.042524	28.6623
	0.141681	0.198755	0.0982705	1.28634	0.0666432	6.17369	0.0427173	28.2843
	0.142512	0.190374	0.0988018	1.26335	0.0669657	6.10509	0.0429098	27.9683
	0.143353	0.176931	0.0993379	1.22495	0.0672908	5.98149	0.0431044	27.3804
	0.144189	0.167368	0.0998712	1.19676	0.0676143	5.88549	0.0432981	26.9125
	0.145039	0.150876	0.100412	1.14577	0.0679426	5.70211	0.0434953	26.0127
	0.145883	0.138884	0.10095	1.10758	0.0682693	5.55973	0.0436916	25.3089
	0.146753	0.121368	0.101503	1.04868	0.0686055	5.33477	0.0438948	24.1972
	0.147617	0.108913	0.102053	1.00518	0.0689401	5.16481	0.044097	23.3574
	0.148506	0.0964589	0.102618	0.961676	0.0692849	4.99484	0.0443065	22.5177
	0.149389	0.0886327	0.103181	0.918783	0.069628	4.82108	0.0445151	21.6679
	0.150268	0.0808065	0.10374	0.875891	0.0699695	4.64731	0.0447227	20.8181
	0.151176	0.0827379	0.104319	0.830752	0.0703239	4.46015	0.0449395	19.9203
	0.15208	0.0846693	0.104895	0.785613	0.0706765	4.27299	0.0451554	19.0226
	0.15302	0.0866006	0.105495	0.740474	0.0710453	4.08583	0.0453827	18.1248
	0.153954	0.097018	0.106092	0.694597	0.0714123	3.89267	0.0456088	17.221
	0.154882	0.107435	0.106685	0.64872	0.0717773	3.69951	0.0458339	16.3172
	0.155854	0.120869	0.107308	0.60366	0.0721617	3.50774	0.0460727	15.4394
	0.156819	0.134302	0.107926	0.558601	0.0725441	3.31598	0.0463102	14.5615
	0.157835	0.147735	0.108579	0.513541	0.0729493	3.12422	0.0465638	13.6837
	0.158843	0.163089	0.109227	0.470717	0.0733523	2.94045	0.0468161	12.8598
	0.159846	0.178443	0.109872	0.427893	0.073753	2.75668	0.0470669	12.0359
	0.160904	0.195379	0.110555	0.388562	0.07418	2.58571	0.0473363	11.2914
	0.161956	0.212314	0.111234	0.349231	0.0746045	2.41474	0.0476041	10.5469
	0.16307	0.229249	0.111957	0.309899	0.0750589	2.24376	0.0478929	9.80232
	0.164177	0.247443	0.112675	0.275827	0.0755106	2.08919	0.04818	9.14513
	0.165276	0.265636	0.113388	0.241754	0.0759596	1.93462	0.0484653	8.48794
	0.166443	0.274999	0.11415	0.226325	0.0764416	1.86184	0.048774	8.18133
	0.167603	0.293993	0.114906	0.213618	0.0769206	1.72587	0.0490807	7.6133
	0.168754	0.312987	0.115658	0.20091	0.0773966	1.5899	0.0493855	7.04527
	0.169977	0.322618	0.116461	0.203631	0.0779082	1.52672	0.0497156	6.78384
	0.171192	0.341864	0.117259	0.217882	0.0784166	1.40976	0.0500436	6.3034
	0.172399	0.36111	0.118052	0.232132	0.0789216	1.29281	0.0503695	5.82295
	0.173681	0.379985	0.1189	0.256329	0.0794653	1.19377	0.0507225	5.42309
	0.174955	0.398859	0.119742	0.280526	0.0800052	1.09474	0.0510731	5.02324
	0.176307	0.417733	0.120642	0.304723	0.0805858	0.995702	0.0514524	4.62338
	0.17765	0.435573	0.121535	0.330679	0.0811623	0.913084	0.051829	4.29492
	0.178982	0.453412	0.122422	0.356636	0.0817347	0.830466	0.0522029	3.96646
	0.180394	0.461993	0.123368	0.369925	0.0823487	0.793108	0.0526064	3.81883
	0.181795	0.476368	0.124307	0.393381	0.0829582	0.732292	0.0530069	3.57904
	0.183185	0.492575	0.125239	0.420493	0.0835632	0.664881	0.0534044	3.31195
	0.184632	0.506594	0.126214	0.447712	0.0841989	0.610382	0.0538237	3.09616
	0.18609	0.520612	0.127198	0.47493	0.0848421	0.555882	0.0542486	2.88038
	0.187626	0.534631	0.128242	0.502149	0.0855275	0.501382	0.0547035	2.66459
	0.18915	0.54676	0.129277	0.528724	0.0862075	0.454952	0.0551546	2.48173
	0.190661	0.557059	0.130304	0.551642	0.0868821	0.415116	0.0556021	2.32617
	0.192225	0.56525	0.131372	0.574021	0.0875858	0.397388	0.0560704	2.20012
	0.193777	0.573441	0.13243	0.596399	0.0882839	0.379661	0.0565347	2.07408
	0.195402	0.581633	0.133546	0.618777	0.0890236	0.361933	0.057029	1.94803
	0.197014	0.589061	0.134652	0.644749	0.0897571	0.373842	0.0575191	1.8228
	0.198613	0.59649	0.13575	0.670721	0.0904847	0.38575	0.058005	1.69756
	0.200289	0.602016	0.136907	0.700572	0.0912559	0.420673	0.0585222	1.57612
	0.201951	0.607322	0.138054	0.726986	0.0920206	0.451054	0.0590348	1.4663
	0.203719	0.612628	0.139284	0.753399	0.0928465	0.481434	0.0595912	1.35648
	0.205447	0.61499	0.140484	0.779853	0.0936507	0.515459	0.060132	1.26007
	0.20716	0.617352	0.141673	0.806307	0.0944481	0.549485	0.060668	1.16367
	0.208959	0.61709	0.142929	0.819351	0.0952951	0.567728	0.0612398	1.12022
	0.210742	0.615418	0.144174	0.848213	0.0961346	0.610489	0.0618064	1.02735
	0.212537	0.613747	0.145428	0.877076	0.096982	0.65325	0.0623787	0.934474
	0.214421	0.612465	0.146753	0.889711	0.0978831	0.672836	0.0629899	0.895344
	0.216288	0.608437	0.148066	0.91398	0.0987759	0.713635	0.0635953	0.822388
	0.218112	0.604651	0.149346	0.934924	0.0996448	0.74954	0.0641835	0.759504
	0.22003	0.602494	0.150699	0.943488	0.100569	0.765471	0.064812	0.734424
	0.221932	0.595751	0.15204	0.962163	0.101485	0.804078	0.0654344	0.680383
	0.223818	0.588418	0.153369	0.983908	0.102393	0.847967	0.066051	0.617596
	0.2258	0.58383	0.154773	0.994019	0.10336	0.870644	0.0667104	0.588635
	0.227765	0.572752	0.156165	1.01214	0.104317	0.917219	0.0673633	0.573245
	0.229714	0.561674	0.157544	1.03025	0.105266	0.963794	0.0680099	0.557854
	0.231762	0.555183	0.159002	1.03826	0.106277	0.987693	0.0687016	0.571425
	0.233793	0.546753	0.160447	1.04807	0.107278	1.01773	0.0693865	0.59108
	0.235806	0.529844	0.161879	1.06249	0.10827	1.07226	0.0700647	0.637405
	0.237833	0.519426	0.163322	1.0689	0.109271	1.1029	0.0707503	0.67016
	0.239967	0.511313	0.164845	1.0745	0.110337	1.12734	0.0714844	0.69609
	0.242082	0.493785	0.166355	1.0821	0.111393	1.17642	0.0722109	0.751255
	0.244146	0.478197	0.167827	1.08789	0.11242	1.21936	0.072916	0.800337
	0.246319	0.471087	0.169382	1.08908	0.113514	1.2378	0.0736713	0.822747
	0.248474	0.463977	0.170922	1.09027	0.114597	1.25624	0.074419	0.845158
	0.25061	0.444205	0.172449	1.09066	0.11567	1.30491	0.0751592	0.906871
	0.252727	0.433849	0.173962	1.08905	0.116734	1.32894	0.0758922	0.939348
	0.254958	0.423492	0.175561	1.08744	0.117866	1.35298	0.0766775	0.971825
	0.257169	0.410392	0.177145	1.085	0.118987	1.38273	0.0774549	1.01283
	0.259361	0.386483	0.178715	1.07691	0.120098	1.43437	0.0782245	1.09025
	0.261568	0.372931	0.180296	1.07044	0.121219	1.46196	0.0790021	1.13519
	0.263893	0.359379	0.181965	1.06396	0.122411	1.48956	0.079835	1.18013
	0.266198	0.345826	0.183619	1.05748	0.123591	1.51715	0.0806593	1.22507
	0.268483	0.327095	0.185257	1.04547	0.124761	1.55369	0.0814752	1.29129
	0.270749	0.319172	0.186882	1.03911	0.125919	1.56835	0.0822831	1.32111
	0.2731	0.311249	0.188568	1.03275	0.127129	1.58301	0.0831315	1.35092
	0.275431	0.303327	0.190239	1.02639	0.128327	1.59767	0.0839713	1.38073
	0.277742	0.285387	0.191896	1.00771	0.129514	1.62834	0.0848028	1.45182
	0.280034	0.27537	0.193539	0.995383	0.130691	1.64436	0.0856263	1.49309
	0.282451	0.265354	0.19527	0.983057	0.13194	1.66037	0.0865081	1.53437
	0.284846	0.255337	0.196986	0.970731	0.133178	1.67639	0.087381	1.57564
	0.287222	0.24532	0.198688	0.958404	0.134404	1.6924	0.0882453	1.61692
	0.289578	0.236425	0.200375	0.942251	0.13562	1.70361	0.0891012	1.65959
	0.291915	0.22753	0.202048	0.926098	0.136824	1.71481	0.089949	1.70226
	0.29438	0.218634	0.203812	0.909945	0.138102	1.72602	0.0908564	1.74493
	0.296824	0.209739	0.205561	0.893792	0.139368	1.73722	0.0917548	1.78761
	0.299248	0.19309	0.207296	0.860002	0.140623	1.75382	0.0926446	1.87354
	0.301653	0.185337	0.209016	0.842366	0.141867	1.75922	0.0935258	1.91681
	0.304189	0.177583	0.21083	0.824729	0.143185	1.76462	0.0944682	1.96008
	0.306705	0.16983	0.212628	0.807092	0.144491	1.77002	0.0954013	2.00334
	0.3092	0.162076	0.214411	0.789456	0.145785	1.77541	0.0963254	2.04661
	0.311675	0.155284	0.216179	0.773684	0.147068	1.7738	0.0972407	2.08867
	0.314131	0.148492	0.217933	0.757912	0.148339	1.77218	0.0981474	2.13073
	0.316721	0.141699	0.219781	0.74214	0.149685	1.77057	0.0991162	2.17279
	0.31929	0.134907	0.221614	0.726368	0.151019	1.76895	0.100076	2.21485
	0.321839	0.128115	0.223432	0.710596	0.152342	1.76734	0.101026	2.25691
	0.324367	0.122392	0.225235	0.696353	0.153653	1.75931	0.101967	2.29616
	0.326876	0.116669	0.227023	0.68211	0.154953	1.75129	0.1029	2.33541
	0.329524	0.110946	0.228909	0.667867	0.156327	1.74326	0.103896	2.37467
	0.33215	0.105223	0.230779	0.653623	0.157689	1.73523	0.104881	2.41392
	0.334756	0.0995004	0.232634	0.63938	0.15904	1.72721	0.105858	2.45317
	0.337341	0.0995004	0.234475	0.63938	0.160379	1.72721	0.106826	2.45317
	0.339907	0.0951056	0.236301	0.621073	0.161708	1.71317	0.107785	2.48761
	0.342454	0.0907107	0.238113	0.602766	0.163025	1.69914	0.108735	2.52205
	0.345141	0.0863159	0.240023	0.584458	0.164417	1.6851	0.109748	2.55649
	0.347807	0.081921	0.241918	0.566151	0.165797	1.67107	0.110751	2.59093
	0.350453	0.0775262	0.243798	0.547844	0.167166	1.65703	0.111746	2.62536
	0.35308	0.0766335	0.245664	0.541671	0.168523	1.65225	0.112732	2.63214
	0.355686	0.0735328	0.247515	0.514281	0.16987	1.63141	0.113709	2.65977
	0.358315	0.0704321	0.24938	0.486891	0.171227	1.61057	0.114695	2.68739
	0.361045	0.0673314	0.251318	0.459501	0.172637	1.58972	0.115726	2.71502
	0.363754	0.0642306	0.25324	0.432112	0.174035	1.56888	0.116747	2.74264
	0.366444	0.0620227	0.255148	0.410895	0.175422	1.55281	0.11776	2.76349
	0.369114	0.0598696	0.257041	0.381978	0.176798	1.52595	0.118764	2.78249
	0.371764	0.0577165	0.258921	0.353062	0.178163	1.4991	0.11976	2.8015
	0.374561	0.0555634	0.2609	0.324146	0.179603	1.47225	0.120817	2.82051
	0.377336	0.0534104	0.262864	0.29523	0.18103	1.4454	0.121865	2.83952
	0.380092	0.0512573	0.264813	0.266313	0.182447	1.41855	0.122905	2.85853
	0.382827	0.0512573	0.266748	0.266313	0.183853	1.41855	0.123935	2.85853
	0.385544	0.0512573	0.268669	0.266313	0.185248	1.41855	0.124957	2.85853
	0.388241	0.0496752	0.270576	0.246534	0.186633	1.38749	0.125971	2.86692
	0.390919	0.0480932	0.27247	0.226755	0.188007	1.35643	0.126977	2.87532
	0.393744	0.0465111	0.274466	0.206976	0.189456	1.32538	0.128043	2.88372
	0.396549	0.0449291	0.276447	0.187197	0.190893	1.29432	0.129101	2.89211
	0.399334	0.043347	0.278415	0.167418	0.19232	1.26326	0.13015	2.90051
	0.4021	0.043347	0.280368	0.167418	0.193736	1.26326	0.13119	2.90051
	0.404847	0.0421076	0.282308	0.157057	0.195142	1.2294	0.132222	2.89669
	0.407575	0.0408681	0.284235	0.146696	0.196538	1.19555	0.133247	2.89287
	0.410453	0.0396287	0.286267	0.136335	0.198008	1.16169	0.134331	2.88905
	0.41331	0.0383892	0.288284	0.125975	0.199467	1.12783	0.135407	2.88522
	0.416147	0.0371498	0.290287	0.115614	0.200915	1.09397	0.136474	2.8814
	0.418965	0.0371498	0.292276	0.115614	0.202353	1.09397	0.137533	2.8814
	0.421765	0.0371498	0.294252	0.115614	0.20378	1.09397	0.138584	2.8814
	0.424545	0.0361348	0.296215	0.110279	0.205198	1.05907	0.139627	2.86717
	0.427308	0.0351198	0.298165	0.104943	0.206606	1.02417	0.140663	2.85293
	0.43022	0.0341049	0.300221	0.0996077	0.208088	0.98927	0.141757	2.83869
	0.433112	0.0330899	0.302263	0.0942724	0.20956	0.954371	0.142843	2.82445
	0.435986	0.0320749	0.304292	0.088937	0.211022	0.919471	0.143921	2.81022
	0.43884	0.0320749	0.306307	0.088937	0.212474	0.919471	0.144991	2.81022
	0.441676	0.0320749	0.308308	0.088937	0.213916	0.919471	0.146052	2.81022
	0.444494	0.0312323	0.310297	0.0856452	0.215348	0.885574	0.147107	2.78536
	0.447294	0.0303897	0.312274	0.0823535	0.216771	0.851676	0.148153	2.76051
	0.450244	0.0295472	0.314358	0.0790617	0.218268	0.817779	0.149258	2.73566
	0.453175	0.0287046	0.316428	0.07577	0.219754	0.783881	0.150354	2.71081
	0.456087	0.027862	0.318485	0.0724782	0.221231	0.749984	0.151443	2.68596
	0.458981	0.027862	0.320529	0.0724782	0.222698	0.749984	0.152523	2.68596
	0.461857	0.027862	0.322559	0.0724782	0.224156	0.749984	0.153596	2.68596
	0.464715	0.027862	0.324578	0.0724782	0.225604	0.749984	0.154662	2.68596
	0.467555	0.0271517	0.326583	0.0700821	0.227043	0.718831	0.15572	2.6499
	0.470378	0.0264415	0.328576	0.0676859	0.228472	0.687679	0.156772	2.61384
	0.473353	0.0257312	0.330678	0.0652897	0.229976	0.656527	0.15788	2.57778
	0.476309	0.025021	0.332766	0.0628936	0.23147	0.625374	0.15898	2.54172
	0.479247	0.0243107	0.334842	0.0604974	0.232955	0.594222	0.160073	2.50566
	0.482166	0.0243107	0.336904	0.0604974	0.23443	0.594222	0.161158	2.50566
	0.485069	0.0243107	0.338954	0.0604974	0.235896	0.594222	0.162237	2.50566
	0.487954	0.0243107	0.340992	0.0604974	0.237353	0.594222	0.163308	2.50566
	0.490822	0.0237087	0.343017	0.0586363	0.238801	0.566275	0.164372	2.46039
	0.493673	0.0231068	0.345031	0.0567751	0.24024	0.538328	0.165429	2.41512
	0.496676	0.0225048	0.347153	0.054914	0.241756	0.510381	0.166542	2.36985
	0.49966	0.0219028	0.349263	0.0530528	0.243261	0.482433	0.167648	2.32458
	0.502627	0.0213009	0.35136	0.0511917	0.244758	0.454486	0.168747	2.27931
	0.505576	0.0213009	0.353445	0.0511917	0.246245	0.454486	0.169838	2.27931
	0.508509	0.0213009	0.355517	0.0511917	0.247724	0.454486	0.170923	2.27931
	0.511424	0.0213009	0.357578	0.0511917	0.249193	0.454486	0.172001	2.27931
	0.514323	0.0207851	0.359626	0.0497054	0.250654	0.430945	0.173072	2.22743
	0.517206	0.0202694	0.361663	0.048219	0.252107	0.407404	0.174136	2.17556
	0.520241	0.0197537	0.363809	0.0467327	0.253636	0.383863	0.175256	2.12368
	0.523258	0.019238	0.365943	0.0452464	0.255156	0.360321	0.176368	2.07181
	0.526259	0.0187222	0.368064	0.0437601	0.256667	0.33678	0.177474	2.01993
	0.529242	0.0187222	0.370173	0.0437601	0.258169	0.33678	0.178572	2.01993
	0.532208	0.0187222	0.37227	0.0437601	0.259662	0.33678	0.179664	2.01993
	0.535158	0.0187222	0.374355	0.0437601	0.261147	0.33678	0.18075	2.01993
	0.538092	0.0182788	0.376429	0.0425504	0.262623	0.318989	0.181828	1.96365
	0.54101	0.0178353	0.378491	0.0413407	0.264091	0.301197	0.182901	1.90737
	0.544082	0.0173918	0.380664	0.0401311	0.265636	0.283405	0.184028	1.85109
	0.547136	0.0169483	0.382824	0.0389214	0.267172	0.265613	0.185149	1.79481
	0.550173	0.0165048	0.384972	0.0377117	0.268699	0.247821	0.186263	1.73853
	0.553193	0.0165048	0.387108	0.0377117	0.270217	0.247821	0.18737	1.73853
	0.556197	0.0165048	0.389233	0.0377117	0.271727	0.247821	0.188471	1.73853
	0.559185	0.0165048	0.391345	0.0377117	0.273229	0.247821	0.189565	1.73853
	0.562157	0.0165048	0.393447	0.0377117	0.274722	0.247821	0.190653	1.73853
	0.565114	0.0165048	0.395537	0.0377117	0.276207	0.247821	0.191735	1.73853
	0.568055	0.0161215	0.397617	0.0367146	0.277684	0.234578	0.192811	1.68166
	0.570981	0.0157382	0.399685	0.0357175	0.279154	0.221335	0.193881	1.62478
	0.574058	0.0153549	0.401863	0.0347203	0.2807	0.208092	0.195004	1.5679
	0.57712	0.0149716	0.40403	0.0337232	0.282238	0.194848	0.196122	1.51102
	0.580165	0.0145883	0.406185	0.0327261	0.283768	0.181605	0.197233	1.45414
	0.583195	0.0145883	0.408329	0.0327261	0.285289	0.181605	0.198338	1.45414
	0.586208	0.0145883	0.410461	0.0327261	0.286803	0.181605	0.199437	1.45414
	0.589207	0.0145883	0.412583	0.0327261	0.288308	0.181605	0.200529	1.45414
	0.59219	0.0145883	0.414694	0.0327261	0.289806	0.181605	0.201616	1.45414
	0.595158	0.0142572	0.416794	0.0318894	0.291296	0.171006	0.202697	1.39987
	0.598112	0.013926	0.418883	0.0310527	0.292778	0.160407	0.203772	1.34559
	0.601218	0.0135949	0.421083	0.0302161	0.294338	0.149808	0.204901	1.29132
	0.604308	0.0132638	0.423271	0.0293794	0.29589	0.139208	0.206025	1.23705
	0.607383	0.0129326	0.425447	0.0285427	0.297433	0.128609	0.207142	1.18278
	0.610442	0.0129326	0.427613	0.0285427	0.298969	0.128609	0.208252	1.18278
	0.613486	0.0129326	0.429768	0.0285427	0.300496	0.128609	0.209358	1.18278
	0.616514	0.0129326	0.431912	0.0285427	0.302016	0.128609	0.210457	1.18278
	0.619528	0.0129326	0.434046	0.0285427	0.303529	0.128609	0.21155	1.18278
	0.622528	0.0129326	0.436169	0.0285427	0.305033	0.128609	0.212638	1.18278
	0.625513	0.0126416	0.438281	0.0278364	0.306531	0.120594	0.213721	1.13067
	0.628483	0.0123506	0.440384	0.0271301	0.308021	0.112578	0.214798	1.07856
	0.631608	0.0120597	0.442596	0.0264237	0.30959	0.104562	0.215929	1.02645
	0.634717	0.0117687	0.444797	0.0257174	0.311151	0.0965464	0.217054	0.974337
	0.63781	0.0114777	0.446988	0.0250111	0.312705	0.0885307	0.218173	0.922227
	0.640889	0.0114777	0.449168	0.0250111	0.31425	0.0885307	0.219287	0.922227
	0.643953	0.0114777	0.451337	0.0250111	0.315789	0.0885307	0.220395	0.922227
	0.647003	0.0114777	0.453496	0.0250111	0.317319	0.0885307	0.221497	0.922227
	0.650038	0.0114777	0.455644	0.0250111	0.318843	0.0885307	0.222594	0.922227
	0.653059	0.0114777	0.457783	0.0250111	0.320359	0.0885307	0.223686	0.922227
	0.656066	0.0113162	0.459911	0.0246249	0.321868	0.0848806	0.224772	0.891701
	0.65906	0.0111346	0.46203	0.0241887	0.32337	0.0809124	0.225853	0.857596
	0.662143	0.0109311	0.464214	0.0237024	0.324917	0.0766263	0.226965	0.819911
	0.665226	0.0107055	0.466398	0.0231662	0.326465	0.0720221	0.228078	0.778645
	0.668311	0.010458	0.468582	0.022578	0.328014	0.0671	0.229191	0.7338
	0.671397	0.010352	0.470768	0.022326	0.329563	0.06551	0.230303	0.7159
	0.674484	0.010244	0.472954	0.022074	0.331112	0.06392	0.231416	0.698
	0.677572	0.0101362	0.475141	0.021822	0.332662	0.062328	0.232528	0.68008
	0.680661	0.010029	0.477329	0.02157	0.334213	0.060736	0.233641	0.66216
	0.683753	0.0099222	0.479519	0.02132	0.335764	0.059144	0.234754	0.64424
	0.686845	0.009814	0.481709	0.02107	0.337317	0.057552	0.235867	0.62632
	0.68994	0.0097072	0.483901	0.020822	0.33887	0.055998	0.236981	0.60864
	0.693037	0.0096042	0.486094	0.020582	0.340424	0.054598	0.238095	0.59192
	0.696134	0.0095046	0.488288	0.02035	0.341979	0.053352	0.239209	0.57616
	0.699233	0.0094086	0.490483	0.020128	0.343534	0.05226	0.240323	0.56136
	0.702332	0.009316	0.492678	0.019914	0.345089	0.05132	0.241437	0.5475
	0.705431	0.0092262	0.494874	0.019706	0.346645	0.050496	0.242551	0.53436
	0.708532	0.0091364	0.49707	0.0195	0.348201	0.049674	0.243665	0.52122
	0.711634	0.0090466	0.499267	0.019294	0.349758	0.048852	0.24478	0.50808
	0.714737	0.0089568	0.501465	0.019086	0.351315	0.048028	0.245894	0.49494
	0.717841	0.008867	0.503664	0.01888	0.352873	0.047206	0.247009	0.4818
	0.720947	0.008777	0.505863	0.018674	0.354432	0.046384	0.248123	0.46866
	0.724054	0.0086872	0.508064	0.018466	0.355991	0.04556	0.249238	0.45552
	0.727162	0.0085996	0.510266	0.018266	0.357551	0.044786	0.250354	0.44266
	0.730273	0.0085148	0.512469	0.018072	0.359112	0.044076	0.25147	0.43012
	0.733384	0.008433	0.514673	0.017884	0.360674	0.043428	0.252586	0.41794
	0.736496	0.008354	0.516877	0.017704	0.362235	0.042842	0.253702	0.40608
	0.739608	0.0082776	0.519082	0.017532	0.363797	0.042318	0.254817	0.39458
	0.742721	0.008202	0.521287	0.01736	0.365359	0.041806	0.255933	0.38312
	0.745836	0.0081264	0.523492	0.01719	0.366921	0.041294	0.257048	0.37166
	0.74895	0.0080506	0.525698	0.01702	0.368484	0.040782	0.258164	0.3602
	0.752066	0.007975	0.527905	0.01685	0.370048	0.04027	0.25928	0.34874
	0.755184	0.0078994	0.530113	0.01668	0.371612	0.039758	0.260396	0.33728
	0.758302	0.0078236	0.532321	0.01651	0.373177	0.039246	0.261512	0.32582
	0.761422	0.0077478	0.534531	0.01634	0.374742	0.038734	0.262628	0.31438
	0.764543	0.0076742	0.536742	0.016174	0.376308	0.038242	0.263745	0.3033
	0.767665	0.0076028	0.538954	0.016014	0.377875	0.037774	0.264862	0.29268
	0.770789	0.0075338	0.541166	0.01586	0.379442	0.037334	0.265979	0.2825
	0.773912	0.0074672	0.543379	0.01571	0.381009	0.036918	0.267096	0.27278
	0.777036	0.007403	0.545592	0.015566	0.382577	0.036526	0.268214	0.2635
	0.780161	0.0073392	0.547805	0.015424	0.384144	0.036138	0.26933	0.2543
	0.783285	0.0072754	0.550019	0.015282	0.385712	0.035752	0.270447	0.2451
	0.786411	0.0072116	0.552233	0.015138	0.38728	0.035364	0.271564	0.2359
	0.789539	0.0071478	0.554448	0.014996	0.388849	0.034976	0.272681	0.2267
	0.792666	0.007084	0.556663	0.014854	0.390418	0.034588	0.273798	0.21748
	0.795795	0.00702	0.558879	0.014712	0.391988	0.034202	0.274915	0.20826
	0.798924	0.0069562	0.561097	0.01457	0.393558	0.033814	0.276033	0.19904
	0.802055	0.006893	0.563314	0.01443	0.395129	0.03343	0.277151	0.19004
	0.805188	0.0068318	0.565534	0.014294	0.396701	0.033062	0.278269	0.18178
	0.808321	0.0067726	0.567753	0.014162	0.398273	0.03271	0.279388	0.1743
	0.811455	0.0067154	0.569974	0.014036	0.399845	0.032372	0.280506	0.16756
	0.814588	0.00666	0.572193	0.013914	0.401418	0.03205	0.281625	0.16156
	0.817721	0.006606	0.574414	0.013796	0.40299	0.03174	0.282744	0.15608
	0.820856	0.006552	0.576635	0.013678	0.404563	0.031428	0.283862	0.1506
	0.823991	0.006498	0.578855	0.01356	0.406136	0.031116	0.284981	0.14512
	0.827126	0.006444	0.581077	0.01344	0.407709	0.030804	0.2861	0.13964
	0.830262	0.00639	0.583299	0.01332	0.409283	0.030492	0.287219	0.13416
	0.833399	0.006336	0.585522	0.013202	0.410857	0.03018	0.288338	0.12868
	0.836538	0.006282	0.587745	0.013084	0.412432	0.02987	0.289458	0.12322
	0.839678	0.006228	0.589969	0.012966	0.414007	0.029558	0.290577	0.11774
	0.842817	0.0061744	0.592193	0.012848	0.415583	0.029248	0.291698	0.11234
	0.845959	0.0061224	0.594419	0.012734	0.417159	0.02895	0.292818	0.107556
	0.849102	0.006072	0.596645	0.012622	0.418736	0.028664	0.293938	0.10338
	0.852245	0.0060234	0.598872	0.012516	0.420313	0.028388	0.295059	0.099792
	0.855388	0.0059764	0.601098	0.012414	0.42189	0.028126	0.296179	0.096812
	0.858532	0.0059306	0.603325	0.012316	0.423467	0.027874	0.2973	0.09436
	0.861676	0.005885	0.605551	0.012218	0.425044	0.027622	0.29842	0.0919
	0.86482	0.0058394	0.607778	0.01212	0.426621	0.027368	0.299541	0.08944
	0.867965	0.0057936	0.610006	0.01202	0.428199	0.027116	0.300662	0.08698
	0.871109	0.005748	0.612234	0.01192	0.429777	0.026864	0.301782	0.08452
	0.874254	0.0057024	0.614463	0.01182	0.431355	0.026612	0.302903	0.08206
	0.877399	0.0056566	0.616692	0.01172	0.432934	0.026358	0.304024	0.079602
	0.880546	0.005611	0.618921	0.01162	0.434513	0.026106	0.305146	0.077144
	0.883693	0.0055654	0.621151	0.01152	0.436093	0.025854	0.306267	0.074686
	0.886841	0.0055202	0.623382	0.011422	0.437673	0.025604	0.307389	0.072336
	0.88999	0.0054764	0.625613	0.011328	0.439253	0.025364	0.308511	0.070278
	0.893141	0.005434	0.627846	0.011236	0.440834	0.025134	0.309634	0.068512
	0.896291	0.005393	0.630078	0.011148	0.442415	0.024914	0.310756	0.067038
	0.899443	0.0053534	0.63231	0.011064	0.443996	0.024702	0.311879	0.065858
	0.902594	0.0053146	0.634542	0.01098	0.445577	0.024498	0.313001	0.064864
	0.905745	0.0052758	0.636775	0.010896	0.447158	0.024292	0.314123	0.06387
	0.908896	0.0052372	0.639008	0.010814	0.448739	0.024088	0.315245	0.062876
	0.912048	0.0051984	0.641241	0.01073	0.450321	0.023882	0.316368	0.061884
	0.915201	0.0051596	0.643474	0.010646	0.451903	0.023678	0.317491	0.06089
	0.918353	0.005121	0.645708	0.010564	0.453485	0.023472	0.318614	0.059896
	0.921506	0.0050824	0.647942	0.01048	0.455067	0.023266	0.319737	0.058902
	0.924661	0.0050436	0.650177	0.010396	0.45665	0.02306	0.32086	0.057908
	0.927816	0.0050048	0.652413	0.010314	0.458233	0.022854	0.321983	0.056914
	0.930971	0.0049662	0.654649	0.01023	0.459817	0.022648	0.323107	0.05592
	0.934129	0.0049284	0.656885	0.0101488	0.461401	0.02245	0.324231	0.055016
	0.937287	0.0048918	0.659123	0.0100716	0.462985	0.02226	0.325356	0.05421
	0.940444	0.0048564	0.66136	0.0099964	0.46457	0.022076	0.32648	0.0535
	0.943601	0.0048224	0.663598	0.0099232	0.466155	0.0219	0.327605	0.052884
	0.946759	0.0047894	0.665835	0.0098538	0.467739	0.02173	0.328729	0.052366
	0.949916	0.0047566	0.668073	0.0097836	0.469324	0.02156	0.329853	0.051854
	0.953074	0.0047238	0.670311	0.0097134	0.470909	0.021392	0.330977	0.051342
	0.956233	0.004691	0.672548	0.0096432	0.472494	0.021224	0.332102	0.05083
	0.959391	0.004658	0.674786	0.009573	0.474079	0.021056	0.333226	0.050318
	0.96255	0.004625	0.677025	0.009503	0.475664	0.020888	0.334351	0.049806
	0.965711	0.004592	0.679264	0.009433	0.47725	0.02072	0.335476	0.049294
	0.96887	0.004559	0.681503	0.009363	0.478835	0.02055	0.3366	0.048782
	0.972031	0.0045262	0.683743	0.009293	0.480421	0.02038	0.337726	0.04827
	0.975193	0.0044934	0.685983	0.009223	0.482008	0.020212	0.338851	0.047758
	0.978355	0.0044606	0.688223	0.009153	0.483595	0.020044	0.339977	0.047246
	0.981518	0.0044286	0.690465	0.0090846	0.485182	0.01988	0.341103	0.046756
	0.984683	0.0043976	0.692707	0.0090184	0.48677	0.019722	0.342228	0.046292
	0.987848	0.0043674	0.694949	0.0089544	0.488358	0.01957	0.343355	0.045856
	0.991012	0.0043382	0.697191	0.0088926	0.489945	0.019422	0.344481	0.045448
	0.994176	0.00431	0.699432	0.0088328	0.491533	0.01928	0.345607	0.045068
	0.99734	0.004282	0.701675	0.0087736	0.493121	0.01914	0.346732	0.044692
	1.0005	0.004254	0.703917	0.0087144	0.494709	0.019002	0.347858	0.044316
	1.00367	0.004226	0.706159	0.008655	0.496297	0.018864	0.348984	0.04394
	1.00683	0.004198	0.708402	0.0085956	0.497885	0.018726	0.35011	0.043564
	1.01	0.00417	0.710645	0.0085364	0.499473	0.018588	0.351236	0.043188
	1.01317	0.004142	0.712888	0.0084772	0.501062	0.01845	0.352362	0.042812
	1.01633	0.004114	0.715131	0.0084178	0.50265	0.01831	0.353489	0.042438
	1.0195	0.004086	0.717375	0.0083586	0.504239	0.01817	0.354615	0.042062
	1.02267	0.004058	0.719619	0.0082994	0.505829	0.01803	0.355741	0.041686
	1.02584	0.00403	0.721864	0.0082402	0.507418	0.01789	0.356868	0.04131
	1.029	0.004002	0.72411	0.0081808	0.509008	0.01775	0.357995	0.040934
	1.03217	0.0039748	0.726356	0.0081234	0.510598	0.017614	0.359123	0.04057
	1.03534	0.0039484	0.728602	0.0080678	0.512189	0.017484	0.36025	0.040222
	1.03851	0.0039228	0.730849	0.008014	0.51378	0.017358	0.361378	0.039888
	1.04169	0.003898	0.733095	0.007962	0.51537	0.017238	0.362505	0.039568
	1.04486	0.003874	0.735341	0.007912	0.516961	0.017122	0.363632	0.039262
	1.04803	0.00385	0.737588	0.0078618	0.518551	0.017006	0.364759	0.038958
	1.0512	0.0038262	0.739834	0.0078116	0.520142	0.01689	0.365887	0.038652
	1.05437	0.0038024	0.742081	0.0077614	0.521732	0.016774	0.367014	0.038348
	1.05754	0.0037786	0.744327	0.0077112	0.523323	0.016658	0.368141	0.038042
	1.06071	0.0037548	0.746574	0.007661	0.524914	0.016542	0.369269	0.037738
	1.06388	0.003731	0.748821	0.007611	0.526505	0.016426	0.370396	0.037432
	1.06705	0.003707	0.751068	0.007561	0.528096	0.01631	0.371523	0.037128
	1.07022	0.0036832	0.753315	0.007511	0.529687	0.016194	0.372651	0.036822
	1.0734	0.0036594	0.755563	0.007461	0.531279	0.016078	0.373778	0.036518
	1.07657	0.0036356	0.757812	0.007411	0.53287	0.015962	0.374906	0.036212
	1.07974	0.0036118	0.76006	0.007361	0.534462	0.015848	0.376034	0.035908
	1.08292	0.0035882	0.762309	0.0073114	0.536055	0.015734	0.377162	0.035606
	1.08609	0.0035652	0.764559	0.0072634	0.537648	0.015624	0.37829	0.035316
	1.08927	0.003543	0.766809	0.0072168	0.539241	0.015516	0.379419	0.035038
	1.09244	0.0035214	0.769059	0.0071718	0.540833	0.015414	0.380548	0.034772
	1.09562	0.0035006	0.771308	0.0071282	0.542426	0.015314	0.381676	0.034516
	1.09879	0.0034804	0.773558	0.0070856	0.544019	0.015216	0.382805	0.03427
	1.10197	0.00346	0.775808	0.007043	0.545612	0.01512	0.383933	0.034024
	1.10514	0.0034396	0.778057	0.0070004	0.547204	0.015024	0.385061	0.033776
	1.10832	0.0034194	0.780307	0.0069578	0.548797	0.014926	0.386189	0.03353
	1.11149	0.003399	0.782557	0.0069152	0.55039	0.014828	0.387317	0.033284
	1.11467	0.0033786	0.784807	0.0068728	0.551984	0.014732	0.388446	0.033036
	1.11785	0.0033584	0.787057	0.0068302	0.553577	0.014634	0.389574	0.032788
	1.12102	0.003338	0.789308	0.0067878	0.55517	0.014536	0.390703	0.032542
	1.1242	0.0033176	0.791558	0.0067452	0.556764	0.01444	0.391831	0.032294
	1.12738	0.0032974	0.793809	0.0067028	0.558358	0.014344	0.39296	0.032046
	1.13055	0.003277	0.79606	0.0066602	0.559952	0.014246	0.39409	0.0318
	1.13373	0.0032566	0.798312	0.0066178	0.561547	0.01415	0.395219	0.031554
	1.13691	0.0032362	0.800564	0.0065752	0.563141	0.014054	0.396348	0.031306
	1.14009	0.0032164	0.802817	0.006534	0.564736	0.01396	0.397477	0.031068
	1.14327	0.0031972	0.80507	0.006494	0.566332	0.01387	0.398607	0.03084
	1.14645	0.0031786	0.807323	0.0064554	0.567927	0.013784	0.399737	0.03062
	1.14964	0.0031606	0.809576	0.006418	0.569522	0.013698	0.400866	0.03041
	1.15282	0.0031434	0.811829	0.006382	0.571117	0.013616	0.401995	0.03021
	1.156	0.003126	0.814082	0.0063458	0.572713	0.013534	0.403124	0.03001
	1.15918	0.0031086	0.816334	0.0063096	0.574308	0.013452	0.404253	0.02981
	1.16235	0.0030914	0.818587	0.0062734	0.575902	0.01337	0.405382	0.02961
	1.16553	0.003074	0.820839	0.0062372	0.577497	0.01329	0.406511	0.02941
	1.16872	0.0030566	0.823092	0.006201	0.579093	0.01321	0.407641	0.02921
	1.1719	0.0030394	0.825345	0.006165	0.580688	0.01313	0.408771	0.02901
	1.17508	0.003022	0.827598	0.006129	0.582283	0.01305	0.409901	0.02881
	1.17826	0.0030046	0.829851	0.006093	0.583879	0.012968	0.411031	0.02861
	1.18144	0.0029874	0.832105	0.006057	0.585474	0.012886	0.412161	0.02841
	1.18462	0.00297	0.834358	0.006021	0.58707	0.012804	0.413291	0.02821
	1.1878	0.0029526	0.836612	0.005985	0.588665	0.012722	0.414421	0.02801
	1.19098	0.0029354	0.838866	0.005949	0.590262	0.01264	0.415552	0.02781
	1.19417	0.002918	0.841121	0.005913	0.591858	0.01256	0.416682	0.02761
	1.19735	0.002901	0.843375	0.0058778	0.593455	0.012482	0.417813	0.027416
	1.20054	0.0028846	0.845631	0.0058436	0.595051	0.012406	0.418943	0.027228
	1.20372	0.0028686	0.847886	0.0058104	0.596648	0.012332	0.420074	0.027048
	1.2069	0.002853	0.850141	0.0057782	0.598245	0.01226	0.421205	0.026876
	1.21009	0.002838	0.852396	0.0057472	0.599842	0.01219	0.422335	0.02671
	1.21327	0.002823	0.854651	0.0057164	0.601439	0.012122	0.423465	0.026546
	1.21646	0.002808	0.856906	0.0056856	0.603035	0.012054	0.424596	0.026382
	1.21964	0.0027932	0.859161	0.0056548	0.604632	0.011986	0.425727	0.026218
	1.22282	0.0027784	0.861416	0.0056242	0.606229	0.011918	0.426857	0.026054
	1.22601	0.0027636	0.863671	0.0055934	0.607825	0.01185	0.427987	0.02589
	1.22919	0.0027488	0.865926	0.0055626	0.609422	0.011782	0.429118	0.025726
	1.23238	0.002734	0.868181	0.0055318	0.611019	0.011714	0.430248	0.025564
	1.23556	0.002719	0.870436	0.0055012	0.612616	0.011646	0.431378	0.0254
	1.23875	0.002704	0.872692	0.0054704	0.614213	0.011578	0.432509	0.025236
	1.24193	0.002689	0.874949	0.0054396	0.61581	0.01151	0.43364	0.025072
	1.24512	0.0026742	0.877205	0.0054088	0.617408	0.01144	0.434771	0.024908
	1.2483	0.0026594	0.879461	0.0053782	0.619005	0.011372	0.435902	0.024744
[truncated: 4 more rows]

## Sheet: Figure 4b
Figure 4b
			Cell Fluorescence, Arb Units
		Pressure	Unstretched	P = 1 bar	P = 2 bar	P = 3 bar	P = 4 bar	P = 5 bar	P = 6 bar	P = 7 bar
			334.05	371.2	356.576	1718.18	108567	6751.58	45566.8	146574
			395.451	162.788	600.828	38029	27504.3	27690	109172	130422
			345.386	221200	391.138	9584.69	55950.5	264104	8399.09	154729
			514.698	547.197	402.332	300.833	4755.63	76776.6	20519.1	191294
			217.051	364.722	466.469	60022.2	3512.97	4482.4	15211.8	76797.8
			442.734	447.344	4461.04	12184.6	2059.33	538891	33291.1	201171
			266.275	210911	961.919	674.535	1861.24	51419	100785	98585.8
			1166.25	428.354	381.906	107.481	122986	71712	95370.2	333619
			214	603.066	341.883	15923.3	34144.6	13536.8	36629.5	117604
			165.818	191.644	1983.4	465.361	41561.1	86202.7	39171.1	6649.78
			569.347	305.636	338.773	1491.44	3220.97	33707.4	93707	119344
			286.905	734.855	248.478	1332.43	7240.56	152657	181381	122707
			687.8	424.989	435.755	9975.48	32202.8	50889.8	53055.8	32337.8
			1019.3	160.858	639.731	84909.8	54685.5	21793.2	46314.6	69216.7
			861.966	397.528	525.347	32577	26127.2	3733.32	32342	32687.4
			281.887	565.807	288.682	34677.9	164709	79042.8	61373.1	208394
			326.431	156.108	21253.1	5184.71	32947.8	75701.2	55216.1	110188
			716.5	236.542	172.2	73159.3	67853.5	3985.11	52474.7	55931.4
			414.972	400.222	825.144	188.275	5333.54	37732.3	202762	102043
			919.226	527.215	143.83	25896.4	72195.7	66220.3	67281.5	96548.6
			570.76	344.261	245.73	100.047	172711	25557.1	391.278	77389.6
			474.094	612.517	418.2	383.958	82408.5	60578.2	49562.4	59327.5
			516.453	211.243	209.857	170128	7193.37	11081.7	29904.3	116305
			329.992	546.248	5923.13	144269	79560.7	18167	99880.8	54402.5
			608.898	388.012	5502.19	254	25754.3	18868.1	31386.2	146428
			356.199	218.675	238.101	171537	13885.9	99998.4	31547.4	160546
			610.877	806.575	8708.74	5154.62	112114	32099.2	121042	177356
			164.448	421.837	5871.17	355.008	58551.3	7460.58	190658	181229
			248.933	646.548	407.433	3573.27	12848.9	74175.1	441006	263511
			358.783	335.217	87346.7	13498.4	184983	6754.06	79088.4	108799
			403.658	661.904	912.026	346.549	113871	10069.6	1539.47	74979.7
			459.687	357.312	379.963	1105.26	478.786	7052.97	94086	246486
			756.908	579.854	475.804	1710.4	524.836	47881.7	122760	91383.2
			496.524	304	674.823	4723.52	11477.4	126570	29215.1	87654.1
			938.764	164.148	230.077	89046.2	94881	56077.1	75018.5	57004.1
			157	318.991	404.617	4870.07	117314	6324.07	65206.2	89182.1
			237.603	233.444	330.226	2303.59	210411	36939.3	73263.6	58938.8
			362.925	95.5357	54.6829	272.25	69890.8	116121	116981	362164
			314.11	224.978	62.686	542.25	459396	128671	18628.2	205787
			767.455	701.489	9797.63	3782.05	36284.7	60848.1	33106.8	178286
			1025.96	417.015	601.267	15930.4	28738.7	54579.6	57974.2	2424.65
			325.068	274.734	21473.3	2100.98	40562.7	12699.6	41916.9	143139
			328.977	449.012	914.075	28451.6	20761.4	23666.5	128913	28409.5
			260.651	191.744	547.151	1823.99	56318.6	95114.3	93660.8	86640
			630.236	426.899	318.733	40684.8	139265	96147.2	248531	161513
			180.737	672.217	738.175	1495.47	19659.2	63281	119765	45516.5
			516.681	155.014	451.406	723.093	10157.6	52947.6	27722.2	1206.06
			94.8098	205.909	474.533	5477.61	61125.3	220493	183995	126158
			266.642	542.767	108771	1343.3	23749.7	37790.9	48898.8	97532
			633.434	289.358	342.137	14661.5	59526.8	45464.8	38023.2	159885
			255.189	507.887	157.721	9904.39	11894.7	109163	160369	181098
			352.783	238.201	293.332	11274.6	28300.3	26343.9	244.355	9113.88
			725.467	358.75	239.118	23108.5	54171.5	4046.64	299179	44858.1
			367.893	914.667	385.087	85230.4	13524.2	101099	17267.1	78300
			320.634	508.565	199.606	948.171	23704.2	37235.2	147510	37380.7
			371.006	211.7	450.477	1405.6	70692.2	17734.4	83186.4	62.5161
			267.357	43.9722	386.525	66138.6	64057.5	7382.85	69672.8	105139
			1076.62	651.83	724.525	61098.6	462613	98138.7	170953	25468.6
			516.719	279.965	202.562	52420.3	30889.8	7750.81	19811.5	107074
			235.288	2597.74	2526.92	580.093	6447.73	107386	62699	156544
			321.706	489.489	497.846	107519	9161.02	24864.9	34836.2	12461.1
			413.571	159.2	286.094	73179.9	41275.7	63002.6	48952.4	81151.1
			532.572	237.239	332.097	11012.5	48237.5	224521	130377	144027
			820.085	326.716	211.398	2357.12	1212.72	40860.1	79042.3	246366
			509.809	426.545	221.595	218.006	237078	108615	73275.9	250275
			70.5541	140.273	1425.53	5281.01	2046.44	114632	68675.4	118110
			585.271	170.232	140.099	3694.47	2860.92	299966	90899.2	56844.2
			453.201	133.944	572.579	33274.5	15861.2	18341.1	48452.5	520.819
			699.206	1530.99	248.282	4984.53	25958.6	45661.8	13076	238863
			145.227	240.603	285.77	6401.41	18955.8	119994	41730.5	47415.1
			272.426	335.34	321.27	594.127	102035	81835.3	146493	71375.3
			201.653	803.757	900.356	702.4	86887.4	95484.2	210868	82770.1
			434.133	749.636	479.477	375.667	101579	261393	24557.8	82325
			966.879	471.369	1602.68	1668.96	401.152	87099.7	120922	100049
			188.065	317.81	391.023	36919	47720.4	138380	66673.6	57015.8
			409.193	267.061	356.528	41786.5	40259.2	334189	119327	34851.2
			227.948	67.3542	684.569	102.062	104400	31853	3884.65	309933
			711.666	537.824	3421.17	366.961	9029.32	98964.7	415.256	147991
			531.118	479.067	290.5	8768.09	68484.2	6455.35	31525.4	62989.4
			350.056	503.495	566.428	3655.34	33635.2	42050.1	126785	199356
			522.3	421.587	89.0338	11461.6	3281.91	279198	20305.9	67092.8
			302.455	358	359.983	474	2887.09	64333.2	9969.23	71204.7
			331.837	467.895	568.319	709.369	4538.14	83845.8	124234	78705.8
			139.907	378.153	40.3185	153.716	938.319	132490	161419	79815.9
			268.12	315.351	222.55	527.891	3545.81	123157	90857.9	25205.6
			293.8	290.448	754.854	73713.7	116498	35736.9	32419.7	176004
			254.625	331.811	359.261	17306.9	2013.77	57195.4	278434	119530
			550	365.892	459.936	1487.53	145471	25090.9	30267.5	241121
			370.314	432.85	575.023	37479.4	113920	4625.21	148126	61856.5
			910.276	295.128	234.338	202671	246.278	70723.4	37335.1	161478
			445.925	164.048	87.5058	147.5	378809	60125.7	85948	36032.8
			742.981	672.161	1043.3	502.302	5051.23	100821	122556	102252
			302.835	544.912	1047.66	7055.53	1500.22	155442	105110	114694
			333.54	338.947	544.966	1593.02	50370.5	77511.6	25230.5	108776
			381.598	117.865	6418.98	498.844	712.317	45614.3	81374.5	164293
			550.6	380.164	468.833	1337.8	49865.9	112291	30969.2	118611
			469.981	963.448	510.277	9644.42	20647.1	11209.8	46471.8	1284.37
			704.599	893.783	480	41022.1	46290	43038.7	221629	38746.8
			227.309	534.476	584.05	13383.7	9208.67	10573.3	35717.8	107009
			393.221	442.693	143.703	85.4931	47101.5	397	42569.3	180549
			177.281	394.859	764.279	378214	13276.2	77031.3	85559	218871
			410.329	276.206	176.125	181.892	21265	17618.5	71045.2	114252
			353.353	866.125	562.975	11835.9	117904	96390.8	59487.1	47939
			475.274	241.8	823.88	352.193	1937.62	42247.1	258636	53489.7
			606.775	365.446	17818.7	69422.5	25881.2	57681.7	68241.5	125108
			523.45	192.214	770.796	144.378	280222	129905	675.273	147464
			256.99	459.967	973	12048.8	79504.8	93972.9	59831.2	53357.2
			2435.67	104.026	770.268	68529.6	17525	10044.7	10455.3	226467
			126.453	118.86	388.028	189.533	79509.4	91549.3	92021.8	115893
			380.911	399.047	3444.62	53811.2	2377.15	180541	56149.7	174801
			189.333	151.039	810.173	8340.14	2183.53	108913	79062.2	118009
			565.33	236.606	26735.4	286.674	57147.1	36185	54157.1	43810.2
			652.43	2348.98	645.575	332.12	10147	32717.3	46680.4	257538
			419.715	299.017	270.628	14232.8	12737.4	50736.1	104979	87518.5
			135.514	678824	558.311	281.33	43196.1	11854.4	64744.4	118709
			346.86	263.55	275.179	29110.4	19439.1	29787.8	66412.8	42381
			170.994	496.335	406.732	598.897	6083.6	31760.3	117647	43282.7
			565.613	478.483	865.304	573953	74601.4	70608	57386.5	55314
			487.492	724.059	350.867	17520.7	36549.5	11935.7	19895.3	345472
			554.689	262.167	634.727	303.467	319415	76552.7	109401	162655
			35.2331	385.1	304.6	889.431	18784.2	133789	20505.3	196517
			115.721	119.074	382.019	3462.54	5781.65	28647.3	81906.5	37717.2
			290.723	505.55	523.199	14585.6	46994.2	15849.3	128205	106317
			746.962	252	467.547	10697.5	11163.2	18531.4	92320.2	96106.8
			599	452.279	917.198	132.078	69733.5	14196	171628	131586
			418.242	395.787	577.16	937.089	63615.7	44809	16944.6	12795.8
			251.357	104.023	1018.87	45222.6	24611	194722	191.726	72094.4
			531.75	591.685	1584.07	626.289	91859.9	1695.95	328362	33197.5
			665.144	241.115	624.144	11044.3	13846.7	175456	92720.3	279198
			937.33	180.25	398.59	1688.14	35897.9	33293	45234.1	332278
			983.213	245.664	198.5	9522.69	40332.3	8612.92	72557.4	119930
			164.108	452.572	341.804	56115.3	31873	43311	163165	80654.5
			251.829	193.649	357.658	619.868	101647	75559.6	30136.6	99488.8
			388.556	256.408	570.65	20352.2	20981	62434.3	18420.9	121500
			278.333	524.462	190.358	546.359	742.54	74765.7	70578.8	3052.38
			285.182	210.633	321.567	3079.53	53970	87906.6	53832	55795.7
			268	691.8	671.403	27029.7	31630.4	347.867	352507	141756
			552.547	1460.6	855.935	4022.75	20354.2	17728.1	101992	1151.67
			780.82	408.689	660.259	622.679	69059.3	158452	143319	116536
			593.06	540.394	88.6298	3025.11	5719.38	85263.6	9115.5	92310.6
			305.892	322.328	665.892	73339.3	2442.72	44648.4	352.178	245162
			506.869	499.708	4817.62	3092.04	18635.2	50278.8	183198	4901.02
			550.312	490.439	951.642	680.557	1067.6	28246.6	60744.1	80878.9
			848.437	333.25	622.197	7285.92	4238.44	10829.4	3266.37	41223.5
			316.245	432.12	374.073	126.141	30760.5	14406.1	180293	102604
			431.981	335.451	247.886	4274.36	18787.1	56627.6	120464	66165.8
			422.144	564.336	897.925	448.961	3204.64	47057.6	129469	59389.9
			239.639	538.772	428.775	10056.9	47057.2	14838.6	60301.5	92645.4
			683.925	153.798	646.524	40141.7	7805.71	50596.9	93371.5	18072.2
			759.551	138.492	226.966	169.817	52449.2	24888.4	117995	90385
			496.944	625.312	690.986	2445.44	51457.7	107814	35896.6	33659.3
			43.0234	277.293	439.023	145594	2253.21	69002	72120	66097.6
			364.484	167.55	306.156	20427.4	14015.9	131231	9484.94	76315.8
			455.283	295.835	615.625	1569.92	24112.6	64417	105795	106770
			488.5	172.164	146.176	236.191	15286.5	74251.1	237489	229248
			704.62	342.1	5180.05	2976.59	5961.08	245002	449018	259256
			1228.86	230.806	312.962	96.3061	11319.8	29676.8	69285.9	97894
			303.5	406.564	299.008	3508.41	64566.7	24182.3	88890.8	75635
			283.1	175.089	271.355	254.111	86366.1	28879.1	63431.8	48766.4
			861.302	216.608	823.55	135.292	98444	41010.3	121365	328449
			291.969	492.568	1659.06	69796	30779.4	137059	59845.6	42173.1
			138.389	590.736	468.289	604.156	68467.1	89980.5	23092.8	30697.5
			451.62	536.181	923.465	1393.85	14073	141533	83385.5	148118
			1002.75	391.286	770.065	157.337	2210.58	143704	52882.5	252941
			246.562	233.896	463.154	367.94	24690	23172.7	152364	45230.1
			288.317	314.654	285.117	248.572	7910.53	19951.3	26883.9	55073.2
			553.198	247.178	319.236	5445.61	9449.74	44840.7	82927.8	105695
			629.875	294.744	111.979	1280.01	19065.8	36888.9	1576.67	85202.1
			751.943	442.517	924.162	4912.4	203.865	73380.3	211.929	238661
			1110.95	463.375	1795.53	1369.47	167592	78208.4	72149.1	5402.55
			120.159	214.25	184.79	34431.6	19322.7	302841	68094.2	112001
			444.848	393.303	48.9611	300.128	5080.6	12732.5	39607.5	49147.2
			165.465	289.241	5943.87	548.892	19186.2	502736	146867	151771
			378.586	126.443	277.406	1609.45	210118	2581.98	29618.4	12066.3
			532.839	152	111.054	642.083	104530	13864.2	176388	29923.1
			267.86	188.344	1429.69	33005.7	225564	418765	35347.4	122370
			680.288	238.384	417.709	7719.26	18055.2	122408	51425.7	78130.5
			572.811	220.245	453.2	1534.2	87011.5	39049.7	61647.1	51902.3
			584.053	308.083	341.265	179824	96531.2	21127.8	82112.8	98585.4
			585.904	390.846	294.484	2138.84	50025.8	43029.6	52723.2	100783
			318.133	174863	411.54	330.551	56130.6	13007.2	39884.6	38061.2
			386.554	822.729	67381.2	842.158	97091.1	239895	201791	68967.2
			392.465	538.24	371.266	19396.9	1599.29	82646.8	130304	3257.67
			804.737	349.222	29862.6	3529.36	164577	30964	215.718	954565
			318.91	318.594	206.644	1647.47	1087.07	51046.4	84216.5	126245
			920.042	253.07	319.613	334.25	41838.1	156080	54005.8	34334.8
			618.266	574.75	388.99	3131.98	172502	23405.8	57720.5	16961
			282.471	4771.95	541.84	5253.86	8918.13	17090.4	121585	255535
			400.723	1442.78	135.525	835.418	83212	38846.7	79498.4	246138
			528.708	556.717	2147.15	24343.1	6050.78	186617	27760.8	63905.6
			472.774	127.756	663.844	116.297	83389.4	77983.8	82055.9	43598.9
			340.633	348.574	471	26113.7	613.4	99581.2	295.949	114620
			316.075	378.792	245	3492.6	128909	104196	38540.2	391.102
			302.551	561.302	82960.4	266.75	872.173	28397.1	53077.3	40857.9
			252.941	181.571	609.204	494.571	12007.5	173261	64041.3	74195.6
			258.649	414.048	437.755	20161.1	13486.8	78169.5	62522	27730.6
			577.332	357.403	235.108	254.5	7916.37	115074	82728	83143.8
			350.25	575.891	249.75	24852	100012	37826.4	45955.1	138353
			715.31	293.844	77.1128	694.33	31084.6	680434	32413.1	143572
			1070.79	260.476	407.936	663.671	2875.78	74577.9	24004.1	33947.1
			667.469	44.3345	273.022	257.973	16501	68682.3	3716.52	289.364
			370.75	225.294	450.314	133435	8886.89	27494	182088	247706
			535.83	369.88	521.356	737.02	84550.3	109250	28443.5	87380.9
			181.997	185.744	296.058	3298.08	34302.6	77788.9	5766.19	1066.91
			722.5	282.648	349.8	11900.2	129568	26267.4	149805	115387
			615.093	93.3011	206.667	7865.66	31884.1	18774.1	5026.64	40316.7
			160.697	598.148	2452.39	16492.5	44892.7	16935.9	97114.6	120175
			721.337	234.028	4441.41	512.044	249974	164168	22675.9	272074
			403.691	216.286	138.304	149391	3249.02	14695.1	166757	69931.3
			524.695	959.322	386.667	1062.08	67815.5	38159.6	86536.9	66179.1
			516.441	386.6	258.931	4176.19	25439.3	75336.9	57337.3	60987.7
			183.884	232.642	5045.06	8547.66	4512.69	145052	41455.4	147530
			133.348	216.911	1467.28	73.7833	81103.3	46768.7	88228.4	106018
			235.095	510.265	514.208	5033.79	6126.71	206811	83725.6	180094
			576.342	448.08	623.984	10042.6	17235.6	89326.9	61234.9	84596.1
			644.387	307.657	475.556	63732.8	353.188	38763.6	45655.9	77320.5
			493.333	469.461	275.098	1267.57	10080.8	26995.8	58510.7	49328.7
			212.902	621.5	1014.52	9403.52	8664.44	18952.2	143786	395.382
			492.117	339.75	95.6919	4715.12	21662.6	18889.1	20455.7	47573.7
			451.814	112.17	35.3059	10501.8	36685.2	111503	21917.6	98211
			255.634	812.839	162.456	209.676	88493	60851.8	229985	52550.6
			280.878	321.957	400.267	8294.23	20623.1	37429.6	89603.6	133071
			649.635	545.653	323.907	90280.1	37052.3	79240.3	36212.6	16158.8
			739.434	139.944	141.428	112.396	1367.4	15791.1	20341	60541.6
			376.333	337.327	793.95	3483.56	6395.78	11713	91499.4	250628
			1148.06	192241	349	7871.99	85641.3	51552.9	37340.5	32252.2
			390.844	519.447	205.345	6729.85	35722.8	47120.7	35962.3	46953
			296.238	334.468	67.9255	54644.7	94808.1	58352	101700	198869
			396.888	26703.4	161.866	105459	23920.2	139480	97073.6	65532.5
			567.484	215.367	366.1	29290	30536.8	44934.9	79315.5	230903
			391.25	197.017	315.63	771	52027.2	150283	77289.3	63228.3
			332.614	497	264.778	7622.29	94738.5	120621	38096.6	176510
			874.56	324.213	452.823	19163	76091.4	115320	343858	69479.2
			107.011	225.659	174.2	7991.98	72461.6	37098.3	68211.2	56601.6
			103.128	378.806	707.707	5881.62	2531.95	35193.8	138925	86852.9
			1260.81	279.328	195.503	451.691	58473.1	65591.5	11965.5	111862
			80.8631	260618	753.758	508.443	8945.29	246159	16511.2	40899.9
			250.95	652.579	683.865	102377	55870.6	87477.3	52221.1	168977
			362.642	274.652	172.382	3141.55	12316.5	157180	94402.1	292012
			555.083	253.625	35181.8	16736.4	29387.7	113101	61069.5	34655.2
			532.575	511.731	104.143	522.054	11360.6	100072	70623.4	76120.4
			466.667	430.554	1242.83	513811	95991.6	13382.5	270474	203249
			754.78	721.456	336.483	634.136	78875.1	242264	112092	41232.3
			604.209	247.659	180.742	375.925	32491.4	212712	166137	72654.1
			158.301	221.792	15197.7	826.485	17619.8	41060.2	161467	46670.7
			442.244	203.667	260.554	35302.6	22759.7	528015	54002.3	2196.85
			1022.62	284.125	391.83	378.868	207773	30499.7	89566.7	145979
			256.725	122.389	696.709	4816.2	4069.34	122671	150895	82228
			835.676	515.337	4005.21	6129.08	14557.1	67029.6	110197	78648.5
			377.793	771.256	288.085	4877.3	88011.5	107905	54339.2	80133.4
			569.851	312.5	218.938	11047.2	73.1622	32042.7	235694	50585.3
			537.966	548.042	732.125	188.925	10178.8	57280.5	60715	167993
			1482.27	518.333	1046.49	13742.4	111839	9473.78	74324.9	166018
			515.406	364.125	7353.94	1566.45	602.56	69765.2	47079.7	103540
			238.432	534.248	500.627	261.25	73545.4	160395	44940	547863
			453.272	111.634	283.05	28073.9	11876	74456.3	16249.1	279879
			768.75	236.236	391.174	87814.5	26038.7	15348.5	100920	81327.5
			289.234	298.956	437.408	405.908	458335	55306.5	22446.7	68521.4
			239.75	157.85	182.278	543.241	88626.5	799018	5843.65	148248
			436.081	168.075	147.364	14336.1	16744.9	89368.5	104712	110811
			272.519	217.395	746.105	700.744	50135.4	50942.7	181465	40430.3
			366.23	314.911	267.324	13103.2	13345.1	6495.25	66414.1	429.385
			1186.38	277.47	276.063	1390.66	9772.87	11174.2	2358	159755
			435.6	158.291	1421.3	330.092	52433.4	103646	313623	143674
			477.698	403.041	237.797	4763.72	4328.52	13234.5	110038	60757.5
			383.521	645.132	63918.7	2205.85	1803.2	70845.6	33178.5	76965.2
			94.6351	393.875	237.925	2598.79	54248.7	148172	53001	65578.2
			651.049	861.544	304.811	5041.36	8353.51	23357	56416.8	85521.3
			468.686	525.132	279.5	364139	66030.7	531.75	171475	199123
			641.383	520.929	299.439	79079	358.557	3713.3	15346.6	64569
			121.992	271	823.953	5230.06	12519	285.333	117848	20577.2
			261.8	243382	383.58	663.432	19553.9	15395.7	445311	157563
			68.0132	574.983	843.466	851.085	46502.4	122868	38083.9	34431.4
			276.306	214.108	248.988	636.526	96710.3	101217	64534.3	629038
			438.9	278.625	4089.28	813.5	142842	312649	36697.7	28881.1
			312.323	90.8423	430.319	2292.32	7965.54	161124	22962.1	60402.5
			353.65	1237.91	406.5	484.227	5076.61	28947.6	101331	137903
			428.928	451.077	469.509	179.667	29878.5	90200.1	48074.8	84165
			305.292	514.98	4612.52	52260.2	41411.8	23633.8	21427.8	66451
			431.111	349.565	217.955	250.942	13798.4	270339	75764.5	52191.2
			170.335	383.952	75.4257	10471	5878.45	24999.1	35942.3	62466
			318.727	392.431	124.057	2211.87	61945.9	43492.4	30574.4	87549.7
			248.625	871.98	112.833	4846.6	10324.4	53460	26227	172245
			955.893	457.1	460.45	201.744	11143.9	140583	108829	49471.2
			524.118	534.344	1370.62	59320.9	12113.8	96234.2	142518	42389.8
			766.02	145.446	465.767	374.074	14334.9	93921	18161.9	88636.3
			411.278	486	369.067	5932.78	496.595	100972	227293	148391
			515.178	227.301	289.413	5224.14	455.025	145646	112866	234883
			220.577	449.242	196.717	24041.7	16364.8	12679.3	124311	60874.1
			920.404	139.304	202.325	794.511	46456.6	48987.5	142162	71196.2
			342	686.363	760.844	1701.75	30475.4	177857	29233	37087
			438.528	58.1818	1568.62	2917.75	6883.06	134456	39216.7	80414.8
			571.736	9853.33	3.23295	2859.55	4720.36	16864.5	49170	69469.7
			422.823	208.988	535.623	420.865	425.73	25914.7	456905	38158.5
			445.238	190.135	198.261	377.32	66561.1	78190.7	8622.45	104070
			66.6689	278.242	238.057	29840.3	9217.39	153940	361672	142975
			351.088	414.933	9754.28	31053.5	93988.3	451367	165982	195241
			1005.55	364.489	513.05	9767.56	22956.7	39777.1	12934.8	26018.7
			309.806	157.583	19341.3	9333.52	1067.22	133707	59663	51536.1
			1193.34	395.938	102.959	505.375	3784.68	78245.2	36699.5	125737
			805.564	19.2143	277.988	3878.52	717.826	99259.1	34808.6	126252
			369.083	312.35	312.213	39853.6	19914.6	9950.44	39909	120453
			480.878	636.033	541.611	380.382	220454	130060	58741.2	869.627
			444.088	688.161	7532.85	33298.6	109391	43159.2	21817.8	13398.4
			258.329	199.522	252.578	33611.1	10969.2	135661	42350.1	186908
			1198.6	123.006	265.083	72430.7	31033.2	95416.2	63943.4	15637.8
			955.396	71538.3	504.552	547.625	15056.3	27116.7	137322	152929
			622.349	1211.61	1068.19	49726	62665.4	89073	8237.41	21926
			28.0291	1087.6	960.5	51723.8	30816.2	207987	38178	17994.8
			427.8	174.662	3025.24	2175.16	26599.4	59294.1	298757	24655.2
			497.243	434.72	463.627	2288.25	25441.6	17868.3	3106.23	54347.3
			294.99	453.93	706.913	13015.7	5353.78	181656	387.918	18790.4
			493.382	509.375	586.877	3832.72	11738.6	815.353	199715	41917.9
			724.094	331.936	269.618	61.0455	9700.43	49965.3	377278	34449.1
			770.083	507.211	238.22	7584.26	33700	37629.3	7150.88	8986.73
			189.59	318263	476.481	4779.25	81317.8	113824	65688	11014.5
			241.655	363.733	456.167	190713	63430.8	22309.5	22244.7	53311.6
			202.723	197.767	418.385	7796.31	193.396	160505	119182	144217
			124517	1182.46	1090.5	514.089	8749.33	5182.64	36714.5	21778.5
			70.1318	534.71	371.245	83212.7	67596.4	48826.4	534.537	58789.3
			325.625	192.953	299.442	12390.3	49694	23057.9	92442.6	53479.5
			375.667	253.802	164.597	41876.8	21449.1	3028.17	7310.42	133508
			290.502	464.434	2245.12	58513	54891.9	28430.5	118988	24222.9
			1187.22	356.889	213.333	36301.8	51917.1	8028.74	41556.8	63608
			295.666	519.75	415.827	9955.3	72296.8	137666	66742.8	202219
			445.284	185.458	288.25	168409	3122.33	65363.4	46871	66049.2
			276.078	515.32	656.679	4590.18	1966.69	430786	202177	105427
			699.188	1041.39	254.52	63827.9	32101.4	222878	36180.3	168233
			416.43	343.756	803.071	9784.31	91918.6	41752	193012	311617
			720.875	507.248	19628.6	47895	6211.46	35890.8	33878.7	119349
			518.033	537.611	307.767	456.456	27098.5	13115.9	27185.6	19944.7
			300.688	497.5	761.458	458.85	83418.3	125332	164011	46656.3
			987.026	228.168	333.893	41448.8	5263.29	24384.4	68333.9	36.4512
			803.922	447.111	370.412	256.773	23510.7	19781.8	111213	60290.1
			227.817	137.977	7568.28	7089.46	155231	145685	119423	57795.5
			241.125	226.475	361.167	182.533	1695.25	167027	103923	400942
			1077.5	728.013	401.574	3048.46	320.825	50625.3	177000	118780
			279.66	318.537	599.563	5083.22	78779.6	50059.6	145828	73863.7
			341.273	295.5	187.847	346.107	5231.91	49595.6	101330	51587.8
			1171.48	1485.49	4872.65	148.656	848.728	85635.1	216911	89757.8
			533.625	505.784	4737.9	1012.89	63754.8	87001.7	7532.68	241327
			525.622	350.128	362.473	555.52	4533.38	58214	74646.4	132745
			783.762	428.837	584.208	6382.27	5985.32	447.554	35923.3	51336.3
			436.931	404.47	6336.35	2759.96	67468.2	58090.5	36699.4	103590
			630.835	274.919	350.78	812.434	2430.07	10096.5	76916	71115
			642.599	758.222	1986.03	14223.4	20613.1	51792.9	78471	41870.7
			263.857	309.372	102.214	7393.09	8128.07	43874.2	354440	61898.8
			474.207	427.703	574.35	91608.7	3394.75	14387.7	19517.1	102102
			519.131	637.458	354.883	41670.7	1234.18	4733.54	86251.6	123416
			556.702	415.361	1094.31	21662.4	66796.2	14063.8	56667.5	90.1667
			154.725	384.577	192.923	2215.19	20448.4	64106.6	154497	78740.2
			281.898	567.179	496.324	137432	7278.11	39303	49766.6	207363
			190.328	397.24	920.615	2285.19	26609.8	61861.8	13431.5	44923.1
			410.225	218.89	721.082	47070.9	22348.3	86029	109813	126649
			336.08	272.715	239.9	414.592	4793.02	3453.05	21051.1	56746.2
			884.254	48.2892	72.6395	18291.5	148548	5331.37	113629	188400
			187.784	299.494	2603.65	35849.2	36373.6	232149	35603.5	50052.5
			457.99	252.736	1806.84	5328.66	35068.2	26684.4	228142	104140
			850.396	332.776	286.993	370.133	114333	148827	61669.7	88057.1
			2614.25	379.422	234.272	179.425	37002.6	1805.54	255.984	93841.2
			1154.22	443.284	328.534	10150.9	15687.6	46151.8	133324	14509.9
			320.118	53.3833	1636.03	345.401	4793.44	19513.8	3072.13	35089.4
			117.875	319.578	262.667	14579.7	31730.7	43343.6	141269	93524.5
			499.441	280.372	372.095	88389.4	58653.6	239223	7455.81	72359.8
			1291.72	366.5	951.188	3939.28	33162.7	309015	31504.9	84000.4
			259.006	396.324	578.5	1630.73	6788.24	95669	45661.4	31298.2
			321.943	271.267	304.59	116208	67476.9	41844.1	41972.2	64742.9
			320.122	476.41	189.398	812.743	173294	136070	57176.2	174283
			701.509	360.605	532.519	5799.82	783.075	36598.5	19756.1	23025.2
			412.69	344.704	427.767	365.487	23981.2	46694.8	38080	87899.1
			239.338	878.902	281.399	235.298	135525	27133.4	12415.5	78828
			241.375	311.628	183.549	13318.3	44427	157707	75116.2	34300.2
			802.692	249.831	376.614	3098.82	7066.18	139782	60754.7	85966.9
			647	60267.1	272.674	3874.86	66945.8	42773.4	59430.6	99511
			490.159	249769	427.042	558.775	37380.9	90464.7	125418	78003.2
			1180.78	792.695	1204.28	2283.31	3694.38	23156.7	232002	42278.1
			825.803	278.568	505.366	7909.6	20440.9	140084	70135	81787.8
			1059.38	400.294	266.17	2726.19	142548	68527.7	25998	126.872
			238.583	177.4	146.696	417.652	30369.9	39845.4	72017.2	31263.4
			336.789	724.25	1433.02	217351	419.134	19556.7	157934	355376
			216.8	224.9	79.4517	10464.9	32399.5	204686	229253	162480
			152.667	276.824	143.45	26056.9	28495.5	35961.6	38666.1	74276.6
			142.917	557.64	332.875	57657.2	2381.25	233211	104678	60347.9
			981.137	606.26	663.471	6279.4	38067.7	78677.6	492768	247894
			691.3	474.429	612.213	324.067	6103.02	126987	152356	94350.5
			310.8	273.469	185677	2031.41	185738	159546	64736.3	76862.5
			203.595	181.527	294.308	15254.2	9735.64	43394.8	162402	222318
			341.176	700.237	770.217	489.203	3911.33	240683	336.553	35727.3
			215.611	256.204	988.235	689.203	4268.05	39410.2	27043.8	62632.6
			368.683	1137.43	1092.3	116170	178104	94528.3	43375.6	234478
			378.091	347.407	374.727	311.594	49387.5	81840.4	130446	30350
			334.498	180.651	6408.53	4787.9	125674	75421.9	123386	197248
			244.022	191.698	237.122	2310.96	1631.61	128280	38436.5	44731.3
			72.7	114.477	111452	3156	52427	32261.2	73142.2	38961.6
			1113.09	286.261	754.065	2501.33	44410	58714.6	130446	102249
			320.175	298.892	33.2667	9279.65	85724.7	98314.2	63579.3	112082
			627.541	377.444	390.932	18963.4	19840.8	59990.5	132796	139515
			393.481	346.835	789.901	7669.13	29277.4	501.096	82241.9	81466.1
			894.346	350	425.936	855.591	34186	38555	57659.7	46952.6
			42.6791	31.2006	386.635	394.8	218220	3593	120953	150303
			306.885	299.188	342.028	19380.8	4285.02	19792.4	204580	159900
			444.718	302.048	10202.9	22066.7	87380.8	53801	58904.1	61442.3
			1272.65	542.144	375.075	7528.55	795.71	56958	64586.4	325150
			744.816	319.261	144.135	15339.2	8414.21	99217.8	56034.1	45333
			458	385.819	1026.14	177986	33452.6	126900	13599.9	13860.7
			408.358	164.509	441.584	498.559	6225.57	84064.3	44461.9	124669
			509.855	380.75	258.761	11614	1138.13	98744	160668	46720.9
			585.103	238.2	246.49	8097.79	811.604	30617.5	132906	76124
			523.625	344.732	948.182	1117.51	31144.4	9549.96	157594	335756
			393.125	416.56	86.4345	16019.5	56322.6	75115.6	132267	37539.3
			804.022	413.051	3727.53	41475.7	4334.31	2241.98	93409.9	43332.6
			431.838	377.847	162.425	419.491	63155.7	180734	58822.2	85524.9
			280.812	572.75	204.75	10990.5	17747.5	19033	47426.9	91273.3
			902.436	440	300.888	4800.39	3624.27	7393.11	84671.8	194783
			145.656	212.601	741.382	346.038	11734.3	90182.1	102695	50155.5
			605.264	486.572	73.4261	7589.94	39373.3	114955	58676.7	70557.6
			623.125	183.578	71804.7	11351.1	134498	30456.5	48000.6	69679.3
			314.419	502.292	790.14	16957.3	11620.3	38166.8	51926.7	1054.03
			493.96	118.96	241.988	2803.65	732.373	44468.4	79837.1	81086.5
			436	503.422	2800.23	6295.81	10585.4	64560.7	107460	30039.9
			458.739	470.164	368.432	168796	3092.26	253718	117359	118719
			230.628	17319.9	43.1196	615.381	2796.61	66159.7	82114.7	118478
			560.972	532.45	377.239	371.358	555383	33413.6	21195.9	50032.5
			278.692	303.595	309.764	2872.79	71711.9	101809	101524	21487.1
			149.933	76.1444	639.339	1857.86	31701.5	139016	102602	59838.6
			492.017	153.773	430.007	255.358	274028	45881.4	14445.2	121604
			87.3176	219.298	667.892	337.61	302890	110793	38099.1	38168
			489.031	432.25	457.625	10540.4	425.328	27989	26237.4	42083
			229.185	235.938	334.832	390.786	267.339	16755.5	252809	105370
			399.491	593.007	408.944	858.189	33752	89927.2	36330.2	105104
			379.059	263.224	382.26	6979.25	791.25	66827.9	92648.3	68325.9
			442.096	341.551	505.399	465.711	10637.4	84969.1	61106.9	49746.4
			913.178	251.808	1021.6	34194.2	32027.1	83218	87015.8	77706.2
			388.37	724.933	538.904	3631.69	66896.2	178269	15816.5	289666
			265.222	228.409	471.347	1210.33	40772.1	68763.1	149611	9767.15
			326.528	385.478	142521	14680.3	2739.07	95626.8	123546	18920.5
			217.4	371.832	140.444	6965	1177.82	36371.7	30990	319763
			147.355	206.133	350	794.365	53359.2	44049.9	17379.1	245308
			255.797	286.625	749.425	286.273	11328.7	79017.1	300853	13041.1
			191.571	496	692.311	2159.03	340.291	88762.5	90761.2	78169.3
			300.611	203.505	324.078	144.714	15488.3	38802.2	124077	45844.2
			138.529	4075.86	243.075	1325.36	40715.6	78624.7	340393	120437
			607.623	328.566	391.039	8731.56	49448	38540.9	164077	14001.6
			423	368.431	165.704	889.57	42905.8	272	126587	142940
			488.909	559.491	330.923	4120.82	765.23	78571.8	39470.1	106593
			566.444	942.719	403.143	82225.8	25877.1	55652.9	79601.7	106227
			283.878	265.943	4655.6	142737	8496.6	125570	18902.8	26785.6
			877.198	412.139	281.943	73.6588	7626.63	33186.8	23323	648.506
			663.349	431.417	364.361	5244.17	66460.7	12434.1	36556.4	19417.9
			808.684	630.83	816	120557	99819.1	9019.51	228750	54000.1
			191.91	322506	313.837	6795.81	117494	64742.5	62350	52678.6
			500.828	444.601	510.588	537.792	32444.6	79733.1	37542.3	16356
			407.289	250.63	352.623	2786.23	27168.2	125151	155698	40334.1
			347.233	339.861	244.947	441.605	17460.8	40514.6	73341.5	981.932
			609.406	252.325	669.634	19214.4	414.193	108523	58336.4	60236.8
			206.789	547.769	325.6	977.159	250.474	72160.3	163508	246974
			144	501.429	57.9875	48036.5	19916	139195	58363.4	16156.1
			393.052	146.875	262.714	39662.1	1106.04	14162.9	77997.9	3634.21
			66.25	272.759	364.628	205144	20351.4	149819	52555.6	298974
			357.485	368.328	296.352	8672.31	37120.9	34047.2	96937.9	73979.7
			382.611	595.317	585.726	3903.56	12723.9	63336.2	101798	72296.2
			784.679	606.151	305.694	593.351	852.835	94007.2	108621	38307.5
			749.002	306.174	175.75	33632.2	7849.88	3546.7	142749	101089
			504.473	363.475	326.75	402.033	57291.9	32978.1	26371.6	69210.4
			387.203	381.442	12210.7	603.793	8066.36	16993.6	57152.5	26732.9
			330.686	298.824	1381.43	23450.8	4175.34	17556.3	83317.7	105972
			929.475	298.514	358.426	28763	1335.99	15061.7	113093	3803.26
			113.619	639.382	354.683	798.925	69437.3	157366	104764	47403.5
			926.887	301	622.233	5706.11	60110.6	328329	59278.4	136349
			390.085	327.375	125.209	4581.8	68656.9	111917	190677	7515.63
			1097.69	136.905	2266.19	2443.56	6381	76898	1611.94	85634.1
			30.0488	497.36	1086.84	11960.1	147689	36859	130019	80001.8
			294.778	11560.1	608.849	20674.7	34744.5	22693.4	131253	133123
			311.12	323.318	563.654	63761.8	81642.1	36720.7	354696	60484.8
			958.226	625.639	180.136	351.523	90244.3	88695.4	145358	79920.9
			680.412	296.603	1094.63	1264.91	42528.4	37011.6	68267.5	27932.6
			490.882	134.058	593.344	2835.6	2269.74	56163.8	32820.2	155749
			184.969	314.133	1029.69	92028.1	12401.4	1723.96	44523.8	99165.2
			445.109	387.011	275.556	818.928	42109.7	100519	62710.6	123312
			306.136	234.156	381.377	158.862	41234.3	20991	12131.7	93785.1
			829.112	378.875	179.997	13965.2	12201.1	18482.4	38451	39043.5
			793.975	509.354	553.65	272.056	27845.8	93327.3	80663.9	134574
			396.667	364.189	273.667	186361	19414.3	92041.3	160007	137947
			613.335	101.089	120.136	307.726	91091.1	102327	306343	114754
			538.519	474.396	157.818	6778.64	16828.1	402748	69865.1	72982.3
			367.817	352.056	369.602	4228.9	68515.4	78273.6	99813.7	72944.4
			386.278	784.951	605.895	842.073	112006	46351.9	74863.4	66012.5
			518.063	477.371	398.827	228.75	11334	101914	19337.4	27996.7
			1017.58	1621.33	382.565	9875.64	47074.7	48552.2	18803.2	142474
			140.494	159.994	274.686	376.4	97077.8	90316.2	22219.7	205667
			452.962	304.922	331.354	59620.5	1082.9	112719	7624.47	120567
			206.194	282.547	838.075	34306.9	90084.4	68113.5	93490.3	104108
			69.8125	1422.41	875.533	6975.29	67718.6	46607.2	191333	16879.3
			390.283	534.227	89.0266	2022.5	155649	154142	104541	154597
			143.737	197.709	348.033	16799.1	14027.6	66945.8	37823.4	103156
			251.783	541.985	366.333	14084.9	59098.1	50436.7	541.4	338957
			414.482	548.75	5180.35	510.843	242302	256732	622.265	264259
			501.383	254.023	9255.5	1700.53	2104.5	22490.6	8124.39	278545
			326.082	255.562	355.628	89757.8	607.309	32340.9	50218.4	55821.9
			312.771	107.27	873.411	670.506	169989	88651.8	10189.5	77982.1
			219.818	330.463	161.529	879.633	9087.43	84326.7	136529	155121
			791.283	751.163	892.976	4402.03	12810.9	75203.8	104179	115838
			341.48	176.79	177.214	1003.83	68381.2	18217	42213.3	113490
			273.648	768.844	343.697	639.61	78935.9	8282.53	1684.79	45046.1
			355.65	410.25	416.5	107.784	8140	230924	61979.6	420980
			940.903	8900.34	302.48	137.045	222.458	82520.9	11288.4	43032.6
			480.705	315.104	439.297	1336.8	21706.6	11398.4	99273.5	47529.9
			515.832	314.647	499.453	571.9	5844.54	68573.1	4849.63	86541.7
			263.456	357.556	330.894	10191	24314.7	4854.65	155830	260940
			13.2386	489.85	273.761	350.591	52419.3	256259	35563.9	155494
			1247.4	201.628	679.868	222.558	75723.9	184059	27922.7	13842
			395.177	249.201	456.315	3662.48	15239.3	23895.4	85316.9	57873.8
			836.688	177.314	277.971	98296.1	71623.1	506115	76953.1	544.748
			1189.59	133.006	864.937	366.367	4471.34	546820	177262	124067
			140.378	282.273	323	110.078	40544.3	12543.6	16255.6	38588.1
			287.285	66.5174	601.078	946.179	145596	109375	135079	136876
			430.5	222.401	9213.5	987.212	15188.7	76343.4	41597	95347.9
			1240.74	584.969	159.247	9722.76	15105	72065.5	41751.6	73603.3
			487.67	36285.7	777.865	102103	31675.3	25574.8	110472	36314.4
			248.333	362.5	6.38889	5347.16	99175	49241.5	37783.6	144609
			514.821	306.091	623.295	36894.1	37363.5	18946.3	54927.1	155426
			506.986	487.278	488.833	3073.22	9746.86	53514.9	19125	98838.6
			152.651	392.931	321.569	87583.3	4854	69193.5	71497	78960.1
			745.467	574.558	548.104	2076.32	33523.8	65231.2	264659	131177
			698.109	341.137	167.232	93077.5	87834.6	164734	25184.8	97541.3
			285.7	140.756	529.283	6608.66	11615.6	15755.2	111831	91355.3
			220.293	337.853	307.182	12688.5	196774	17711.8	172290	31426
			1000.55	486.828	341.903	367.944	31070.4	119447	41551.9	50410.4
			479.276	653.825	349.27	4682.73	1393.24	69631.7	63741.8	55847
			257.497	346.02	265.875	58516.4	425.285	24252.4	21516.9	17957.1
			384.764	822.244	16521	5961.19	1856.03	7421.2	34749.5	25540.7
			789.788	449.071	342.057	3988	78028.7	36464.2	19251.7	72061.8
			332.585	207.75	418.288	8960.98	11028.9	53620.7	186426	66667.8
			70.0743	501.429	143653	14494.3	3494	6524.73	66485.1	86244.3
			61.5946	215.03	851.458	4993.46	16169.8	26061.7	55765.7	256016
			0.583333	408.125	249.5	19031.2	136685	39889.3	73339.8	2103.94
			363.733	280.733	532.745	92152.8	278963	33718	11460.5	146541
			380.725	259.399	770.642	634.398	6595.06	210891	54450.4	172411
			222.674	69.054	296.541	524.649	98254.5	23139	62124.5	38157.8
			236.115	226.28	689.335	397.033	7124.96	49829.8	162023	37077.8
			1150.08	495.831	490.995	34893.2	32753.3	127740	149962	49710.5
			409.633	409.189	69.3043	5233.29	26058.5	76987	204259	94387.8
			267.18	249.66	583.201	28600	336.083	135098	16867.3	36301.9
			98.3986	501.242	606.354	20344.9	282.978	41663.3	69624.2	98834.8
			539.433	315.73	646.774	72648.5	20461.3	81361.9	21568.4	67552
			469.3	1831.37	325.297	33121.4	87397.3	91376.9	21367.7	52825
			454.327	120.778	3703.09	244.131	70227.9	21272.8	57991.4	47880.7
			53.2703	504.018	38989.7	461.159	65286.4	20040.6	152748	198878
			143.658	273.455	287.026	6459.66	67431	164118	175295	281150
			351.535	1647.05	1051	5508.41	8517.75	22307	73561.5	124835
			393.3	409.558	884.125	10316.2	746.927	36317.8	32277.9	205424
			475.722	101.006	354.556	80478.4	3714.33	101669	115369	57231.7
			518	299.92	154.547	20150.6	45478.8	15495.7	47561.4	12666.2
			192.821	395.347	460.507	1535.88	18886.1	137875	36388.3	752.667
			706.408	193.3	145.953	19264.9	303118	63754.5	123358	64642.3
			654.34	262.349	381.864	44937.4	16637.2	58756	103358	26028.2
			800.545	269.885	172.784	3533.48	364.133	248636	19036.4	96065.4
			283.586	101731	706.512	1250.08	83018.3	11464.4	163778	165719
			379.339	30.593	247.275	31095.4	117967	36739.9	117709	10191.5
			599.153	422.15	205.299	505	20317	74542.5	55395.1	39400.1
			539.135	228.933	634.19	2381.26	82251	2832.7	90783.9	116362
			232.674	436.311	249.689	780.337	12727.6	142560	45900.3	78701.9
			282.689	505.811	560.511	389.406	30559.1	53472.4	83672.9	32162.6
			374.031	362.61	180.149	79177.4	431.412	5298.11	61263	161116
			126.077	281.453	307.389	217.262	21433.6	202772	101565	179075
			610.132	373555	352.045	32023.7	21288.4	86978.4	29053.4	89765.8
			641.555	938.09	161.929	549.036	6425.74	71833.4	20489.9	40996.7
			481.929	291.145	391.579	119421	139739	27251.8	82172.5	18654.8
			379.817	269.728	973.153	386.887	657202	86688.8	29198	15833
			511.491	258.822	175.726	213229	57784.4	98088.7	8164.55	89350.6
			323.104	183.187	221.444	16015	23492.5	19893.6	8752.53	30733.6
			455.861	347.682	385.622	1637.83	42683.7	48285.4	141067	49879
			774.012	78.5523	273.622	9009.22	11126.8	87924.2	124069	68064.9
			597.039	311.7	137.233	30202.7	81715	1236.74	44913.2	231784
			274.167	170.108	3594.22	12024.8	9753.54	89403.1	272.292	130218
			371.557	643.238	348.056	303942	9433.27	118766	453507	65898.3
			304.216	362.375	505.632	38454.5	83286.9	9087.86	12944.5	68011.7
			376.352	393.33	629.86	40092.4	30980.2	52786.2	52968.5	63726.7
			298.341	365.143	540.51	584.938	2960.98	54825.5	39434.9	119043
			630.75	358.976	502.442	525.95	23965.5	22779.5	38387.1	37056.7
			608.571	655.971	221.25	243066	26842.4	96078.3	116490	58263.1
			633.292	205.353	583.523	333.412	6327.02	93774.5	78799.9	55699.1
			540.221	451.6	3920.03	208.558	74031.8	22139.8	90831.6	65239.7
			559.037	956.958	385.5	86763.4	246.273	55056.7	292485	86713
			203.4	135.75	451.206	1044.29	5852.2	15185.4	61909	51710.9
			732.284	469.942	1054.83	7109.03	46613.5	65748.1	31255.1	120880
			367.556	417.727	308.932	553.104	9999.99	328177	69935.3	59546.1
			395.836	363.273	906.333	836.873	69010.7	40600.8	167348	49091.6
			306.444	665.924	1159.94	177.009	42690.4	20272.5	128670	187743
			445.957	582.6	425.34	1693.75	2293.54	227333	83132.2	62530.6
			352.255	406.38	403.24	538.863	5465.48	10472.7	34786.6	100251
			538	258	893.5	78121.4	17029.4	66071.3	87321	147097
			554.417	199.806	189.875	9706.89	34834.7	241368	78842.7	66604
			290.725	714.663	149074	9343.54	108201	184657	32202.3	94711.7
			478.362	430.125	756.588	62844.6	9482.14	93977	76575.7	111179
			64.0294	61.1081	378.932	422	12856.5	12863.5	193083	218569
			535.952	237.729	183.3	5068	144997	75580.7	35409.7	137551
			545.717	311.911	543.712	1420.9	17323.9	7808.66	39809.2	236447
			463.529	224.909	489.13	1089.92	6559.8	36066.6	6705.19	37235.4
			665.172	238.971	1164.35	6346.83	12107.7	169957	27010.8	40098
			925.574	571.625	706.069	404.452	5220.25	18080	235450	303004
			715.942	470.662	39604.9	385.19	21065.7	47410.4	32579.5	520834
			74.8716	604.589	424.745	2462.26	9026.32	58666.5	203946	120588
			668.748	90	436.318	4068.06	57115.5	26735.5	22457.1	87913.2
			371.6	268.696	931.929	60204.6	815.887	46492.9	24317.3	20941.8
			256	469.467	380.833	2066.67	8229.26	27278.1	17225.1	78943.1
			443.632	217.071	4801.86	544.761	30203.1	2182.62	99181.7	34477.9
			441.806	308.908	303.691	695.865	1910.7	135897	25865.5	12423.9
			234.144	331.06	457.725	5714.54	134924	16860.3	52131.2	331200
			356.075	319.627	1078.9	284.667	20268.6	88476.9	214680	211135
			246.542	265.75	354.233	2627.92	68479.5	52225.1	43542.3	54801.5
			742.311	312.613	159.893	576.361	423253	100629	72309.4	7705.32
			331.828	51.9872	345.2	13067.9	2767.33	18785.6	22500.7	66222.2
			378.082	376.75	527.201	16811.1	3473.93	43899.4	193837	13759.8
			930.928	389.083	216.96	4573.88	14274.7	9743.7	416713	146528
			449.864	433.483	139.5	19272.3	2828.08	63698.2	25191.1	51293.8
			446.294	107.33	220.86	385.347	12227.5	12905.1	54195.1	133203
			398.957	667.059	590.239	277.907	33201.8	84314.4	300.5	112218
			471.568	99318.8	17.0545	7099.24	117283	177123	74852.4	50102.1
			499.078	275797	11993.5	369.278	53486.7	30664.1	30247.4	147063
			360.811	483.785	444.903	354.75	54877.4	492217	148425	12616.4
			498.936	170.776	16795.5	316.259	27565.8	67321.7	181641	229733
			1381.69	140.845	265.243	2026.66	15954.7	68120.2	129880	132294
			281.05	339.221	1985.76	3255.62	14812.9	174.696	101055	44764.1
			304.125	201340	121.316	38866.1	173994	129824	53791.6	139046
			291.932	299.503	5484.55	2266.1	43174.9	206691	62525.7	53870.9
			320.531	216	858.205	5884.77	3980.73	28638.5	97276.7	29062.5
			680.981	533.65	271.565	426.273	39057.3	77465.1	57689.5	214511
			235.049	425.908	362.33	1281.21	16212.8	406853	130066	46355.3
			360.778	302.5	5495.95	765	825.657	91296.7	93871.1	238747
			185.7	649.938	235.45	345.716	14036.5	76877.2	179284	79516.9
			433.632	328.227	119020	62965.9	8927.66	47298.5	95217.9	49815.3
			538.439	195.924	164302	6099.24	726.26	105739	140319	82649.9
			444.325	1090.35	110.686	18513.4	21345.5	47842.2	63956.7	42477.1
			342.444	286.966	311.601	14490.3	61573.2	27650.9	10483.4	206740
			686.444	719.754	599.402	5554.29	18844.3	2472.13	44521.2	177969
			311.074	586503	869.097	179.662	32937.8	82802.1	166562	76136.3
			448.769	478.6	213.592	14402	26631.9	33335.1	72891.3	42657
			1001.29	224.037	638.807	9675.72	97822.9	10739.3	136452	251019
			546.983	1183.1	432.005	3024.24	479.733	162292	184.427	82301.6
			481.161	229.239	348.3	17484	35279.7	251202	76904.5	123109
			267.089	23.7845	104.663	629.192	3599.82	25916.8	169442	113286
			98.5281	829.535	148.133	38456.1	84.9865	16409.1	370637	64487.2
			442.87	591.882	512.247	462.904	160853	81472.8	114519	395.75
			665.42	1361.14	485.202	354.782	57377	32340.2	24660.8	128140
			301.61	644.229	327.479	6210.82	2844.14	117122	107714	279.312
			210.023	365.585	535.015	31686.8	36639.6	1076.24	234756	20199.2
			445.144	335.724	2822.86	608445	10496.8	152265	68446.8	36234.9
			208.056	664.233	256.911	502.28	33461.9	901.253	55455	48094.2
			168.425	910.386	235.353	14307.7	6318.82	115296	65137.8	117465
			490.7	240.972	96.8182	1550.53	18140.6	6694.27	42158.2	1133.33
			1349.46	665.948	594.66	6512.03	145713	77666.9	52198.5	906.931
			885.779	252.567	795.146	46460.8	29299	153121	55938.6	55377.5
			440.529	443.983	64199.7	3097.54	21715.8	100663	82851.9	133738
			474.658	839.943	277.785	22877.9	70632.3	179155	88275.6	135781
			361.182	609.167	904.42	258.213	334.456	133564	91202.7	72742.6
			641.7	214.893	282.971	10739.9	623.217	8807.23	71306.2	54523.1
			484.837	401.779	171.14	456.287	2472.94	394152	120692	78526.7
			239.208	284.333	377.527	386.938	251470	282154	10957.3	221936
			211.653	452.422	334.744	63313.5	1397.55	9358.36	14483.6	7469.04
			229.7	402.038	305.489	22652.8	1198.64	39457	61491.5	47560
			279.512	240668	242.143	134177	813.337	17505.7	112408	102080
			1260.08	422.213	230.25	24352.4	59096	112958	120698	117975
			388.024	332.188	693.589	702.901	17576.6	67831.3	64322	155728
			230.331	891.032	239.056	523.418	192261	3326.94	53820.6	74624.8
			218.649	458.739	453.983	164.814	25053.3	148515	190135	211.967
			346.255	142.296	633.652	263.171	44292.2	10540.5	52020.3	99297.6
			1052.36	352.145	7.5	24918.9	8197.54	10692.1	257.723	127161
			719.725	427.805	731.75	4176.2	486	13403.1	226916	34518.7
			649.469	148.42	237.88	8560.14	10948.9	37830.1	145067	31665.6
			947.114	399.75	312.3	3922.58	12596.8	69203.9	101416	230580
			635.757	540.929	523.038	230.233	195759	48654.4	128480	32940.7
			200.679	687.214	226.363	1531.39	195949	257166	87411.2	38451.6
			176.2	159.1	54548.9	6454.95	58815.6	30388.8	16192.9	184483
			422.975	368.5	187.255	340	36191.6	505.736	64886.1	47509.4
			280.542	197.481	478.067	15301.6	529.622	24740.7	52780.4	57804.4
			535.233	230.986	570.528	920.788	6938.02	131097	59969.3	22087.4
			65.3023	672.544	512.816	2118.07	96250.1	91023.5	86804.8	16103.1
			440.943	257.03	580.877	21351.1	16192.9	14190.6	183719	138125
			490.338	308.519	597.481	265193	5951.68	16761	39859.8	64891.8
			326.587	289.595	280.375	6828.61	3543.86	144089	61255	57746.6
			106.413	527.575	559.4	1291.52	20805.4	80617.9	83789.4	155675
			231.1	238.475	1853.89	183.281	15056	50790.9	182722	75080.2
			528.817	329.5	459	12501.8	18414.5	42680.4	444150	8250.96
			246.829	803.581	1544.92	124096	3360.5	39382	76353.2	17731.9
			725.45	353.625	441.137	661.586	24029.5	1879.35	25102.1	23727.7
			225.97	291.043	1009.58	66099	6973.65	18554	18746.5	226066
			570.269	141.55	749.6	539.443	300.625	104067	30040.2	45716.2
			307.812	319.914	187.532	18944.7	19053.2	272428	24931.9	37980.9
			310.134	413.667	757.864	1182.88	862.922	62140.3	89352.3	224244
			264.162	102.202	410.698	630.95	7850.24	464.761	190418	111168
			702.1	315.244	387.083	9958.98	11615.4	47881.4	237287	51069.1
			225.155	207.003	776.005	2825.42	23694.7	172374	5834.88	61727.5
			738.575	520.6	391.591	361.703	67115.6	32565.2	23878.5	162291
			379.179	111.824	95584.2	443.105	107050	18848.7	181345	84643.8
			139.651	376.932	4472.22	55113.5	15106.4	69821.2	83922.8	183170
			312.76	308.759	359.784	127111	105498	10155.8	18985.3	100829
			606.962	362.93	586.712	28370.4	19653.4	142313	9210.93	52606.8
			358.513	320091	242.399	6953.91	2069.59	81937.8	29753	30972
			378.094	341.099	4182.35	42022.1	2465.58	115353	36113.6	34050.3
			419.157	13.3636	111628	193.047	75573.9	53710.6	61572.1	282.634
			2792.32	309	191.69	77.9444	38760	3679.45	37802.1	113994
			286.778	153.618	904.25	619.072	11701.9	75790.9	26402.4	160539
			745.507	500.42	450.981	344.644	28764.9	25647.2	9143.82	151049
			342.981	144.826	189.125	244.375	1017.83	47154.6	75308.5	224400
			592.736	119.408	58990.3	288.12	4806.65	44077.5	18465.1	95585.4
			240.308	371.933	24210.5	4999.17	14829	24345.6	45512	394676
			455.336	207.183	358.989	110258	197721	54243.5	159865	325741
			662	309.811	476.285	77.1458	2970.18	20685.9	55631	42198.6
			408.09	521.632	389.678	436.467	5205.52	112431	48998.1	52226.7
			264.028	511.4	229.164	91.5743	82876.9	43746.6	102666	43833.3
			400.625	219.18	513.446	6257.91	2236	82041.1	26114.4	50950.7
			349.567	322.75	482.473	163.279	12491.7	82726.5	127521	27092.7
			472.656	158.71	379.778	9674.92	416.635	80774.3	54933.4	165175
			595.328	160.703	516.816	1041.91	9805.98	33503	114602	6832.59
			453.433	489.6	92.5689	421.903	127391	23713.4	18145.8	26993.8
			166.311	153.236	120.057	475.188	72205.4	45176	87915	119625
			250.75	316.167	107.994	25816	1795.39	107502	163150	117172
			613.677	253.696	245.284	5042.43	2157.46	54511.7	43047.2	72010.1
			352.495	245.188	309.848	519.495	57336.1	46102.8	94069.7	76852.3
			560.033	409.575	727.642	1913.79	51614.8	103276	252971	76442.1
			396.091	484.633	327.255	937.796	22093.2	13393	35099.7	249247
			564.488	2588.16	509.406	6553.84	107147	58487.6	70148.1	101059
			216.554	483.885	179.365	28537.6	2782.62	11216	70261.4	14092.9
			637.762	217.042	1048.91	767.1	88418.1	15211.7	30505.2	61574.7
			715.314	331.256	449.722	205.444	51761.4	59993.4	80596.3	80931.7
			440.133	183.25	5010.77	334.444	26772	43158.1	101302	88050.5
			1973.58	207.622	300.712	665.098	50727	59063.1	143679	69994.5
			482	703.25	328.733	16619.1	25450	47656.9	112700	203420
			893.34	182.217	206.125	122.8	47075.7	86252.4	24342.4	66407.9
			211.445	387.71	279.917	2121.41	2270.46	82070.5	37051	81303.6
			201.142	277255	2489.67	307.698	16990.9	131495	109726	163278
			678.714	358.98	304.597	19613	3784.23	98560.4	14140.1	135607
			497	330.847	264.122	644.28	11376.8	142289	182335	125266
			739.914	264.866	271.676	21923.8	513.67	13451.1	157085	81073.4
			230.407	392.333	395.792	10328.3	55739.1	10434.5	73961.7	81613.2
			316.539	352.359	278.174	136168	32030	101752	137338	28606.6
			185.417	363.892	583.528	975.417	19938.8	13642.8	12639.1	48657.1
			253.06	874.755	1209.15	175379	10291.1	136972	45316.4	297125
			617.278	832.27	695.705	341.206	37826.7	10468.4	6192.4	122231
			759.521	604.481	1415.62	280.348	8869.2	78655.5	115625	75957.9
			227.255	34.402	156865	27296.9	89216	286926	117745	60128.2
			2084.81	729.211	650.845	562.67	232616	21960.2	47914.5	133331
			546.731	212.014	237.391	569.109	20659.1	95082	115603	76672.3
			676.727	336.872	382.848	290.85	74082.6	92302.5	15684.3	229109
			165.302	232.05	599.834	859.047	135344	82281.2	61009.9	154404
			576.995	239.721	48278.1	17154	35861.7	58932.7	154126	63666.6
			277.709	196.928	417.967	2198.74	19114.7	27494.5	109692	132670
			296.773	414.367	778.317	133.758	3043.93	18325	28156	99888.8
			300.956	366.772	401.364	15108.6	19323	102638	13149.3	87851.3
			371.077	317.946	653.297	32690.9	53708.8	148466	105735	356038
			299.921	468.532	615.933	453536	14624.1	181221	294624	30923.5
			197.395	291.534	466.774	385.743	349.807	57800.8	45387.5	52990.5
			551.19	360.014	266.074	274	357.6	72146.1	113046	81636
			417.771	471.625	87.3611	431.75	18863.4	59240.4	90948.6	74599
			1891.67	192.599	334.025	14910.3	70745.7	29790.7	61498.4	45296.3
			289.699	215.436	275.173	529.769	7510.92	20781.3	108158	45651.8
			348.211	531.05	318.543	2858.45	75993.6	31181.2	51609.5	46298
			434.265	412.429	453.767	20300.9	5839.66	6822.3	202950	82487.8
			317.653	253.84	789.986	7432.47	599.513	77647.6	31813.9	263060
			401.515	359.389	24.2027	41649.2	36372.4	7316.15	40688.9	201230
			927.458	339.04	251.589	9589.94	55243.7	2858.29	65801.5	75942.8
			405.104	280.968	232.922	290.625	27421	49630.2	35182.2	37686.9
			449.474	343.216	372.495	1379	101339	66359	172865	115398
			648.603	174.357	246.158	6885.3	13321.8	39011.4	22029.1	164755
			479.279	214.02	172.868	1063.43	56621.9	211274	56756.9	115404
			106.225	258.242	45363.8	9630.28	211944	51165.7	55284.1	884112
			953.835	227.566	105.168	42039.5	34204.8	33443.8	96050.9	28246.8
			308.608	118.432	556.712	1094.3	35539.3	49702.6	48198.7	45983.1
			889.491	54.5444	75.1275	202.753	20096.9	85326.5	40185.5	175819
			133.07	214.625	545.34	279.375	9914.91	41511.2	35473.9	81606.9
			278.719	258468	301.75	21826.6	45927.4	33315.6	59077.1	80218.9
			547.409	216.927	32567.8	141.45	31787.1	15863.2	109577	162055
			325.872	722.338	635.189	258.545	1475.93	29175.3	58388.1	43313.2
			698.41	469.565	281.347	992.716	76768.6	11734.1	26631.4	44408.8
			679.996	352.729	5104.5	1939.81	69027.4	93328.9	108713	167778
			872.262	190.051	535.789	12230.6	43308.8	24780.6	69658.7	73358.4
			475.099	461.96	800.36	249.036	17191.8	45714	178046	194803
			211.07	349.544	554.277	551.565	618.698	14574.2	138.135	51957
			884.139	379007	435.474	636.731	33268	121640	8410.77	148144
			489.197	231.128	94452.3	64822	96.0476	211544	15974.4	17967.9
			265.617	150.134	309.1	4059.87	35945.6	16073	120499	75460.6
			454.5	316.784	59891.1	59951.9	51610.1	48086.6	45849	533.956
			280.132	316.489	262.55	2340.89	31196.1	95290.6	24920.8	73837.3
			308.972	184.377	4301.24	1301.09	97161	131678	33203.6	19033.5
			321.658	364.209	607.169	435.82	156.083	13842.9	528.333	91246.8
			439.372	482.794	423.544	398.647	16808.1	73366	141668	58247.8
			234.25	72.4186	484.889	788.517	54347.2	66644.3	146331	152935
			250.703	6.05556	535.132	549.836	50180.9	9172.91	148710	52342.9
			1056.61	172.394	2636.44	91783.3	42709.5	15833.1	129922	73264.2
			1422.81	273.993	358.181	61190.9	12031.3	27872.8	23316	48755.6
			657.929	645.552	6603.43	2497.76	227630	39565.4	57993.8	134812
			454.479	492.75	99.1042	4367.44	860.674	211517	88631.4	26609.7
			867.468	303.431	1388.99	15740	25836.8	7651.42	624799	58711.9
			995.317	345.355	252.659	1793.65	1650.67	433941	108.892	39676.6
			71.1818	351.9	317.17	4690.81	5940.09	89542.5	85625	95152.2
			61.9444	910.71	655.391	6660.04	9801.13	47646	21939.9	60775.4
			718.599	499.833	667.115	2720.25	41594.5	485.206	42929.1	50488.7
			207.622	291.326	820.75	1737.28	40626.5	17186.4	32795.2	41778.7
			548.385	557.281	630.176	18174.6	75799.3	151664	453600	66452
			470.643	494.686	528.8	370.095	36358.1	11674.6	277.209	1824.92
			913.075	359.844	557.768	807.157	7537.09	218470	109904	324722
			420.026	262.432	162.8	447.331	75819.1	84024.4	167346	101166
			258.469	688.072	73.7972	32248.4	94936.6	590.602	41675	53537.3
			42.96	334.241	153.703	226.363	38480.2	39243	64190.2	228282
			404.592	2119.19	268.104	811.742	164235	53063.7	55061.2	42733.4
			982.322	354.209	502.491	326.305	38855.3	41603.5	213795	23694.6
			175.806	331.361	610.205	1122.31	42923.9	160341	98426.3	19909.7
			544.632	636.599	6138.19	557.064	21967.4	229121	159263	29244.7
			1453.89	182.311	1909.1	532.006	5611.27	1897.51	15136.4	82827.6
			438.151	542.168	415.589	228.814	7404.48	20810.4	15596.5	263432
			277.106	325.591	658.367	11354.5	17955.6	9973.23	121265	50460.7
			714.755	628.698	6231.52	11942.9	5323.17	84073.9	462383	145016
			310.5	346.411	334.808	5614.45	45649	115114	48502	429.118
			443.103	134.286	421.317	139845	8701.76	21114.2	87668.5	95860.6
			1010.43	336.589	529.577	437.983	19897.7	23584.1	68475.4	6740.3
			639.942	308.733	229.894	904.536	3342.39	118394	60313.1	51739
			319.009	440.112	371.688	3500	493.457	32492.3	60172.3	178430
			215.552	75.5085	32159	462	108386	86778.4	107556	32488.5
			178.649	271.875	346.799	483.353	15428.9	14072.5	81133	82212.8
			319.857	452.091	230.831	815.617	963478	103117	67325.7	515.167
			447.436	518.637	318.267	993.986	8474.89	5408.5	51983.2	134278
			376.228	718.125	212.608	108712	9034.9	97651.9	152572	119312
			375.149	514.577	219.779	18985.2	6227.88	103960	40801.5	71681.1
			254.044	307265	1448.16	6256.23	53912.7	19786.9	66135.1	125045
			265.842	258.01	330.325	1971.89	4678.04	87365.9	141427	51387.7
			364.324	451.375	381	297.507	101324	27279	86009.8	55469.4
			358.017	357.862	680.438	80821	19499.6	68286.2	93508.4	206700
			425.516	391.428	525.417	500.264	24934	90020.3	21294.5	50637.1
			266.694	394.358	428.789	21465.4	4313.83	21839.9	6553.68	90309.9
			382.115	281.933	15067.4	2645.4	9442.75	48136.7	184654	180792
			374.132	442.678	69.2083	41441.2	68962.4	6593.21	84992.9	3820.5
			380.666	303.08	68.5588	2825.06	30713.3	23552.4	66008.5	36614.1
			334.034	501.408	1662	68784.7	3700.18	67956.7	48142	71571.1
			334.972	397.804	297.306	429	5175.66	55754.6	24851.7	158487
			271.023	862.031	226.258	976.509	145885	49376	68120.6	289965
			564.007	291.483	467.123	2281.72	89927.4	15744.8	119173	66630.6
			178.676	437.29	887.916	11222.1	64974.2	195809	39681.5	250233
			380.244	302.827	387.639	1318.05	43457.8	206115	12988.7	99775.5
			336.583	446.602	84.375	11525.3	9019.48	75055.3	222510	106476
			76.0096	183.633	220.728	2906.44	79687.8	90794.3	8934.34	104476
			253.049	77.7838	196.272	10341.2	249.696	7694.25	173870	93763.8
			535.882	429.269	472.046	6485.52	58004.7	34602.7	233173	318966
			311.745	372.491	340.844	73479.1	3464.68	6782.8	16523.9	78043.5
			506.08	384.697	1856.63	5170.42	127525	6502.49	224986	466370
			539.212	303.851	418.439	2719.2	22325.5	38835.2	67293.1	36379.5
			364.33	316.875	6749.15	6210.85	32206.9	68052.1	255423	47512.2
			469.618	28	173.326	186.293	379405	53465.4	39973.7	230659
			567.778	261.292	494.421	2433.71	21897.9	23543.4	18563.2	104800
			312.444	351.637	654.693	4351.7	109392	55102.2	65380.7	22264.8
			150.95	227.835	425.884	484.116	33603	23921.9	83931	48846.6
			376.483	573.017	736.267	31447.6	47485	53735.4	60853.6	31421.3
			481.333	271.096	1202.38	165139	3968.96	49057.2	50431.1	103856
			464.125	438.019	245.605	1821.8	42048	360326	469.24	78131.1
			635.489	326.142	456.5	492.714	59230.2	14083.3	57090.3	111158
			474.108	32033.1	1026.65	145.625	773.533	77450.4	160857	37545.7
			458.231	310.394	142.5	235.322	791.444	122658	209461	83567.9
			303.783	354.708	266.693	57699.8	44795.6	2432.09	8099.98	65333.9
			218.372	157.867	28701.8	26099.9	398.545	156056	87285.5	72734.7
			392.777	418.75	955.128	345.875	5145.17	29595.5	46084.6	162683
			204.089	366.716	262.833	4446.82	45017.6	6753.54	46398.4	410670
			336.527	499.909	214.162	480.246	67033	47754.9	37184.1	10703.8
			356.179	454.74	355.533	11087.9	16968.9	54725.5	65450.5	26998.2
			676.25	342.333	423.394	19534	44898.5	40776.2	174791	77536.2
			675.875	480.085	672.349	7429.92	45215.2	29459.4	44779.3	20165.6
			149.043	905.649	278.9	54985.5	32002.1	101272	104968	25429.9
			267.467	10650.4	267.553	36929.8	168182	317.223	46029.5	52677.3
			475.508	192.036	313.667	70914.5	13671.6	70917.1	109217	62952
			263.222	466.096	243.02	483.783	15487.9	52163.4	74458.9	66780.4
			490.963	676.137	138.256	893.731	20226.3	25619.6	37794.7	86245.3
			298.429	291.314	6409.22	85.9712	8875.35	81552.8	87064.8	46818.3
			349.82	265.792	587.244	941.959	17284.2	83309.5	911.762	52445.7
			100.757	496.625	305.522	5599.28	72394.5	65742.3	64898.8	61987
			254.229	474.175	348.274	1336.12	9176.14	7677.55	29571.4	125654
			480.422	459.563	241.08	107169	4964.52	7241.68	29470.3	19397.2
			408.594	221.319	221.65	2692.21	25091.9	81681.5	74135.9	228983
			453.3	310.01	3515.25	5894.26	27548.1	5302.65	10997.1	110667
			187.333	267.794	520.075	9431.9	8830.02	9959.81	9209.24	35456.4
			568.446	320.853	327.778	30393.9	79178.6	271815	30995.8	48283.6
			749.776	434.196	843.256	12333.9	129433	14587.9	103595	122999
			502.52	487.941	423.825	6776.92	54873	54760	58998.1	8104.39
			772.236	338.096	14227.2	387.569	40690.6	27682.6	263839	110155
			446.434	574.145	180.68	931.097	8722.21	181333	83541.7	81585.8
			803.358	191.714	825.025	63854.4	13558.6	216181	27191.5	109026
			220.419	314.517	313.122	237.389	52848.7	58925.8	77687.4	130784
			297.347	625.309	176.794	169551	19254.4	165622	116487	103713
			497.399	282.36	586.639	48967.4	56049.7	25700.6	34866.8	127146
			42.3774	523.655	76.1829	5392.01	609621	22933.8	287320	15737.4
			199.681	154.924	645.782	5538.95	11859.2	62470.2	43624.3	51281
			1032.31	199.619	105280	306.827	13995.8	64246.6	25279.8	51024.5
			272.143	376.573	515.643	1929.99	143.099	58166.6	194276	260907
			543.675	422.5	376.089	316.047	24176.2	45392.9	27739.9	49594
			736.767	492.762	59151.9	4638.57	70917	28137	13236	32302.1
			298.48	384.243	452.481	603.391	2230.02	118400	127856	30938.9
			262.265	489.333	544.403	18250.9	18269.6	40804.4	76095.7	1734.5
			623.19	115.514	393.294	6549.64	136826	156968	87783.7	199538
			237.432	96.3983	76.1076	74.4231	198279	68810	61311.7	109774
			541.243	306.28	377	46656.7	47526.7	65448.1	256242	283755
			401.712	401	367.309	7141.86	49212.9	27947.3	27882.5	116940
			408.375	363336	697.65	8257.62	6600.63	105539	56597.9	151604
			324.898	359.603	452.392	3786	110913	113077	55099.8	94498.2
			572.205	199.955	564.117	1108.64	13997.2	100604	69075.4	144042
			432.142	824.601	616.476	246.298	16915.8	579.232	49913.8	7499.6
			517.775	415.44	261.96	379.878	76011.3	41867	78577.2	170516
			219.739	193.5	351.912	6160.5	10708.4	73069.7	75547	189842
			357.492	314.724	448.146	1824.1	33332.7	40776.1	18190.6	96914
			343.177	352.011	6137.57	503.561	76403.2	109868	39506.4	39859.8
			230.35	446.325	1273.84	2033	34633.4	22255.3	68016	3898.4
			322.875	151.814	776.181	1058.5	23917.8	184387	52493.9	39217.9
			742.491	538.417	369.653	3601.64	39006.5	63848.5	82586.2	60200.2
			274.297	564.054	9110.6	13277.7	2972.38	60971.4	49859.5	106006
			251.108	499.694	268.356	499.37	33494.7	50569.4	70482.4	25900.9
			266.992	300604	177.875	7351.87	595.43	98950.9	38635.2	11708.8
			461.255	181.408	40.4444	8516.79	22152.4	53606	206747	65872.6
			483.062	282.069	455	351694	299773	82954.6	113453	123147
			309.226	983.463	447.264	401.861	217.267	32125.9	8078.59	61784
			288.639	288.658	332.838	479.49	22816.2	26758.8	225912	305470
			507.356	727.169	115.273	1049.3	35710.6	46240.7	328116	110128
			517.269	129.714	459.914	317.125	1769.46	54141.6	88288.5	84466.8
			194.607	298.756	293.372	999.082	59031.9	27179.9	70142	15057.8
			264.273	212.75	678.019	1881.01	3009.92	22412.9	96137.1	312.405
			109.764	112.367	700.861	306.827	66138.9	210308	166834	55386.6
			375.245	270.733	988.899	888.395	35547.9	15994.8	16918.4	74592.1
			711.531	113.378	443.372	18002.5	83914.9	15281.3	67050.8	14120.7
			216.851	268.442	845.738	4574.76	12813.1	29514.9	28707	25377
			264.568	534.797	422.332	3421.06	67294.8	22391.8	14029	85913.3
			481.459	254.756	389.689	467.112	477625	62022.2	79936.5	54351.1
			675.675	207.378	381.75	711.719	58943.9	94972	66369.8	106145
			512.297	203.147	268.655	442.452	79297.9	20287.1	48823	34525.3
			438.267	82.7619	1279	23373.2	14126.2	213352	24241.7	154911
			366.452	1081.1	545.248	3090.36	69677.4	69158.7	53140.3	96634.3
			729.297	430.603	920.119	9966.26	335.663	231141	15133	58174.3
			1095.36	686.692	114.739	1634.94	120727	11614.8	36451.4	191151
			307.946	63.8849	191.741	12147.9	22615.1	4333.01	7148	80079
			522.933	694.121	536.461	1830.52	36982.9	235218	116721	50047.9
			375.781	710.045	161.78	5306.74	81900.3	4996.63	55634.4	47551.4
			345.925	261.044	318	6934.26	450.943	41043.1	38788.5	50832.5
			446.84	371.92	835	48739.8	57521.5	244088	202192	65440.7
			435.828	170.02	827.412	207.575	21998	56384	142503	2517.17
			870.176	615.261	397.314	94990.1	24595.1	109685	70661	68531.2
			550.042	350.04	519.267	457.475	4324.68	92153.9	11670.7	530208
			285.421	62	340.868	163.383	15263.9	118779	39974.4	92557.5
			699.592	379.498	680.75	259.732	23243.9	55140.6	105602	164854
			151.898	275.46	993.605	5350.66	999.474	145766	105721	36503.1
			188.102	268.592	399.174	22.2358	29857.1	5992.36	17334.1	203081
			137.486	387.65	671.717	4233.27	34056.6	2311.28	206771	82667
			209	479.511	113.507	221.6	75632.9	54530.8	28406.1	30520.4
			499.726	437.433	270.806	13046.2	7680	11957.3	35682.7	23441.5
			532.745	404.115	342.443	145.974	55948.4	17467.9	44117.7	200307
			188.3	336.074	108.207	480.903	1145.4	568900	224761	178129
			357.694	368.566	782.396	5678.58	27263.8	228188	100419	58280.4
			330.308	501.286	451.217	227.609	43239.3	48240.8	250574	37005.9
			312.4	224.803	165.758	9905.5	4424.06	52274	55373.7	126113
			495.125	421.864	31.1993	5583.16	57542.4	84323.3	127485	86164.3
			252.522	232.959	637.741	2652.81	20778.7	70495.7	302	24379.9
			396	745.125	849	371.676	49666.9	39510.5	46403.4	45435.4
			818.083	206.024	85.1083	396.572	401.922	35853.5	130808	22498.9
			446.253	136.472	314.38	51296.4	43398.4	103781	8508.76	73397.4
			693.543	372.115	333.419	1100.33	953.648	18871	12225	130584
			314	322.769	494.141	196.967	833.317	8756.6	43609	59711.9
			480.026	299.704	592.422	3498.25	4527.76	220461	58419.8	119192
			372.141	578.5	560.25	10563	9804.06	57668.1	23874.2	121859
			451.84	177.191	1137.71	607	28378.5	41795.9	28682.3	21324.1
			590.622	692.594	667.8	833.549	186696	19417.8	82096.4	134754
			189.583	257.778	403.833	8631.11	23302.8	12726.8	17619.9	15127.3
			409.847	188.349	21368.6	6414.73	1732.34	9972.87	72368.3	65388.9
			424.375	556.676	344.028	608.218	11128.5	69451.4	189.591	98829.3
			809.865	377.561	295.32	419.05	451.692	29986.8	180195	326613
			469.556	257.894	214.514	345.386	6230.16	15341.1	8138.16	161766
			42.725	377.236	597.465	502.25	40863.2	140020	136049	95003.6
			346.716	400.018	2148.07	205184	102729	29897.5	41450.8	62780.3
			282.071	376.21	1952.5	229.727	3163.8	279667	73818.8	34696.6
			657.151	369.849	4016.96	156.85	18821.4	3754.14	82755.4	128122
			452.539	308.94	3789.94	1511.67	3705.89	99068.5	160063	36611.3
			247.833	811.495	435.286	11206.7	27738.8	19176.7	89326.6	125326
			530.427	290.678	729.594	14813.8	9101.21	24645.2	28343.3	120561
			274.972	177.244	222.583	122363	2965.45	12745.1	305394	386102
			200.411	789.888	979.145	1096.35	81199.4	40475.5	175131	50840.3
			255.114	472.142	553.401	6527.04	415.778	42917.5	182096	98351.2
			230.017	366.118	429.08	90.0682	62025.1	6135.25	77849.8	12822.2
			370.875	295.7	655.826	2414.81	302.047	96860	136461	48872
			369.278	264.25	359.608	10409.8	174.687	55464.7	10645.4	61387.6
			542.915	246.139	380.733	45772.8	2520.69	7269.15	45244	82885.7
			436.919	457.767	381.665	29902.1	48374.8	38242.1	75139.7	137090
			211.034	174.689	1189.19	464.4	5482.67	6689.97	443816	178534
			301.486	132.307	266.042	785.372	18329.1	48873.3	26349.5	25408.8
			545.519	425.1	61612.6	1411.15	52124.1	155771	40426.3	99018.1
			154.544	260.875	646.882	12042.7	1969.15	63472.6	54135.5	142.181
			606.536	83.6444	167.619	6264.26	150111	80124.6	239021	117188
			360.622	232.364	382.17	369.675	232581	113877	38706.4	91134.4
			278.307	527.667	501.798	30001.1	7280.44	64793.3	75165.5	67994.4
			594.173	305.178	74770.7	445.897	820.235	114196	7592.82	10235.9
			293.05	276.925	357.727	2460.38	48684.4	30245.5	172888	154.978
			315.847	223.284	401.728	2961.58	960.98	116699	73892.1	58383.4
			306.556	519.575	189.108	3032.99	4175.42	395896	154314	181523
			403.783	98.625	1431.51	91010.3	34580.6	63162.4	84648.6	196474
			157.474	346.3	418.133	456.066	260.595	24981.1	138033	126004
			256.474	220.148	504.431	181.651	10564.3	95690.5	46465.7	34055
			649.8	857.642	210.167	4652.3	5217.94	22085.9	204752	81985.9
			313.611	356.809	66975.1	5842.82	6234.9	12612.4	177703	52331.9
			579.035	492.113	288.853	314.091	50910.2	96187.5	49436	27298
			670.257	408.65	474.034	2811.75	120093	88758	90704.3	70202.2
			64.1892	1225.5	431.1	7022.45	11636.3	26596.5	37530	43000.9
			511.917	427.127	230.707	105851	92366.3	50662.7	23233.1	172849
			212.792	198.667	132.52	623.375	67913.2	56641.2	53955.8	239068
			504.472	560.161	1208.5	1531.74	55014.3	9849.6	63760.1	113626
			965.587	322.661	243.811	10085.7	19929.7	30290.1	254762	9748.11
			243.493	730.898	184.89	834.703	8606.64	96221	502.069	105240
			142.569	758.014	110.514	29632.1	108360	38863.1	47247.9	81432.6
			366.444	387.318	505.37	198.511	4786.97	28039.1	110342	16323.7
			452.528	97.473	5.13514	490.667	65779	81638	55084.2	620.656
			190.328	2118.37	184.62	736.526	18851.5	48592.9	92781.3	78254.1
			517.923	553.106	225.593	13348.6	54956.1	10839.3	44010.3	65048.9
			258.961	489.63	200.402	8274.43	7189.95	9172.11	92912.2	7285.99
			227.02	1451.07	79.054	558.256	69250.5	16535.2	24222.2	72384.9
			414.92	363.923	76670.3	6960.85	25690.3	34941.6	385.997	192744
			770.045	313.122	17445	418.947	24664.5	8812.59	123874	100535
			304.262	591.592	606.462	3187.23	11278.1	132721	78138.5	48126.9
			361.133	189.27	59305.2	2391.39	4341.5	45264.5	130643	109799
			679.475	190.27	2100.97	277.543	158211	1663.28	24429.7	37585.6
			299.792	555.368	820.327	851.552	64339.8	84629.4	25109.9	104177
			314.725	641.236	234.089	308.524	12083	133637	24067.9	10495.1
			204.351	406.706	162.369	8535.9	15742	211077	121948	107206
			608.649	356.281	349.021	342.551	15945.2	2392.57	25518.8	29608.4
			452.692	500.154	383.278	412.333	22305	26670.2	84424.9	42469.4
			183.725	503.427	2303.91	541.957	747.82	97747.4	100033	29931.9
			474.444	250.319	434.83	1893.71	1138.32	63014.7	117135	44656.2
			274.611	467.753	463.51	101600	15638.8	27705.9	29296	57236.8
			381.223	213.009	276.188	405.875	1418.94	20967	239562	18983
			568.974	510.617	871.114	507.794	24351.7	71835.6	137607	49920.2
			278.561	228.406	3098.31	24594.8	9189.25	106500	133749	18203.2
			308.582	414.165	1626.95	589.933	52749.1	59887.8	93511	9146.74
			416.567	1369.88	372.361	246.02	11775.5	1051.21	9424.53	44706.5
			297.702	159.362	436.433	49472	441.556	19314.7	21676	161151
			685.811	585.566	339.436	11743.8	17478	79200.1	74564.9	318137
			606.846	624.039	244.458	844.059	24185.5	49389.9	230.69	20532.7
			246.39	178.385	242.216	1724.84	44756.7	143419	125073	20893.4
			378.76	358.74	436.219	7200.42	21022.5	46259.6	182784	28461.8
			374.417	524.769	416.185	577.917	336228	71488.1	433.375	78639.1
			317.655	273.233	473.3	85120.1	394.714	10660.1	62417.2	130050
			461.469	207.567	216287	418.764	54665.2	14681.4	71875.7	117527
			364.258	205.828	657.796	1879.15	6625.79	112071	36404.7	161125
			303.459	323.705	419.569	2130.31	9059.83	19337.4	125574	55637.3
			385.017	399.596	402.929	121.365	2090.55	372561	36901.5	80079.6
			453.49	119.586	306.953	1494.02	3842.86	99392.2	157101	14756.8
			185.917	215.191	286.156	1099.57	19380.2	46147.7	164470	50646
			354.918	14.5111	17944.7	61.5824	12581.1	64838.1	141896	37402.1
			233.385	282.61	176.514	6270.67	4758.92	40477.3	58454.1	24367
			713.461	226.75	822.361	28240.9	17695.1	118896	23819.2	41071.6
			351.756	292.304	384.612	38591.6	132146	72436.7	26951.1	140807
			845.585	147.867	1984.64	16957.7	79576.4	13859.6	81525	51671.9
			281.407	70.8203	41170.3	3790.46	17964.1	5259.06	186898	80607.8
			614.583	360.442	1531.44	625.462	11209.5	93264.6	15653.5	153713
			306.943	121.608	599.467	733	113963	105587	146082	60904.4
			171.585	269.952	317.806	5028.01	35035.4	22514.7	66616.7	73571.2
			364.421	82.631	263.593	4303.62	40268.8	33288.5	153160	6588.2
			535.196	276.354	83.3611	181.645	255.151	78532.2	60168.1	51706.7
			692.589	238.512	3009.43	973.341	19948.3	5433.2	100471	46899.1
			500.517	701.844	441.678	4876.97	32785.2	6335.16	155396	193730
			615.755	237.75	256.784	9008.86	3088.65	15680.1	51705.3	24413.4
			333.105	302.312	165.551	735.311	29846	18414.7	253.694	92.1444
			185.703	250.583	372.964	8101.36	23229.5	45745.1	16368.7	32207
			349.122	461.492	71.9233	38552.9	23105.6	99387.3	77790.5	16355
			598.178	450	358.75	1563.78	594.483	72456.5	187129	86957.4
			508.522	233.125	3335.85	286.48	229676	65153.7	7211	57977.2
			639.043	300.6	463.255	35512.6	34403.7	96275	60906.6	110015
			595.111	419.99	707.417	2085.12	7108.85	121925	21750.6	152163
			757.636	1018.68	393.86	163.351	37179.1	215388	44470.7	89157.6
			122.32	156.908	3248.95	5064.84	43323	110793	49831	112942
			277.674	227.587	328.087	291.978	9478	5798.44	52094.8	8497.81
			143.679	222.409	498.704	4363.53	11479	15704	23469.2	72842.5
			812.081	951.958	469.179	2788.84	61463.6	56652.5	46643.2	64059.5
			332.094	567.65	5701.17	236.585	7429.64	71861	25704.2	249472
			430.826	454.86	2636.67	205.489	19342.1	81166.1	457584	70841.8
			773.125	304.344	155.5	5823.23	939.62	72346.4	24147.8	18823.1
			301.453	84.7371	696.618	5882.82	170564	68401.7	16256.5	51168.8
			536.76	315	5979.58	1000.42	48.5789	28370.2	76814.3	21454.3
			636.597	391.295	5079.89	190.964	45995.3	60299.2	116819	42071.7
			220.534	123.2	278.041	21557.3	1011.06	80062.9	131472	23242.3
			183.688	254.733	14488.2	1793.95	322.115	123737	1137.65	100445
			715.875	237.965	9213.61	420.472	439.733	1034.46	193595	118848
			333.456	866.774	397.333	693.233	15158.1	14460.6	22402.4	241338
			582.739	834.601	290.203	1937.75	9362.27	47278.8	67493.7	157119
			549.699	259.842	408.559	10846.4	35673.5	21696.9	62532.7	314198
			708.462	186.824	2014.4	9611.07	178164	22871.3	1601.78	173684
			496.981	407.18	742.47	13821	5972.26	1216.57	107255	74546.8
			283.062	508.457	286.311	534.578	73693.9	34587.4	28639.5	151766
			460.594	450.639	117.714	1023.55	58999	3608	35269.5	97395.1
			436.142	506.343	262.078	4775.61	52909.1	6810.69	17532	268314
			125.73	2900.06	321.087	8834.44	29314	38407.3	75664.1	76593.4
			290.562	367.321	340.716	347.5	6476.69	80355.7	32601.8	36824.9
			363.24	507.759	783.865	192330	3933.93	952.92	113708	153981
			371.477	571.656	288.083	33199.1	5588.55	25605.9	78025	29706.7
			403.561	293.576	454.495	12508	10731.1	70530	22878.1	104715
			534.196	255.637	906.054	340.642	96632.2	39101.8	97223.6	60978.5
			138.915	356.582	209.778	354.91	32626.3	104915	119870	103761
			470.788	259.978	493.201	652.899	23693.9	55712.6	123719	12523.5
			207.035	344.65	521.955	8149.28	28553.1	75702.7	55825.8	29399.9
			351.639	275.477	329.465	42554.9	116278	58895	24254.5	229772
			232.878	702.356	511.352	703.237	57965.3	5532.96	22030.5	71317.8
			452.097	392.062	291.463	3260.91	215338	67927.3	2294.83	169785
			204.547	189.3	296.8	3617.7	7675.7	36070	53582.3	49989.4
			329.933	192.199	14.4189	3194	39256.5	91490.8	119385	8229.19
			427.408	263.569	355.139	15482.1	9718.67	2297.7	29940.2	2739.43
			1002.08	307.111	388.258	10252.2	1195.18	296745	71509.2	152829
			204.141	119.093	434.388	421.25	4044.37	92380.4	82167.2	115421
			781.052	233566	116663	46790.9	1862.15	245904	187316	86274.9
			873.717	5893.08	390.897	1922.78	35401.9	46760.6	78050.2	196943
			92.6845	408.125	344.875	1895.71	3931.17	104908	150912	84292.3
			233.349	177	363.591	1844.55	35888.3	82580	13888.7	57843.3
			306.924	433841	140.477	1883.31	28686.2	57715.4	51942.7	56135.8
			541.934	216.985	1152.87	299.545	37382.7	146601	38846.9	88835.5
			973.415	177.956	2797.49	102097	3808.86	43568.1	55904.1	25005.3
			547.477	487.719	386.25	100.803	36166.3	17501	193816	123503
			348.075	307.933	295.106	435.425	39608.2	13122.1	84309	121743
			413.67	71797.8	199.722	151392	46382.5	35365.2	25189.8	86188.9
			283.1	91.4193	569.462	739.712	103503	113960	101352	61216.4
			248.406	639.6	231.932	11276.8	18067.1	82006.6	101801	92750.3
			291.101	383.906	359.9	415.029	79170.4	115879	17082	53870.8
			478.796	518.059	242.569	1056.58	16244.2	65413.9	14782.4	101591
			349.6	144.337	623	225.52	33405.2	21607.5	25708.7	132646
			513.078	199.619	560.719	6022.82	5427.67	3009.64	31984.6	45215.2
			666.627	163.667	485.326	796.764	1249.85	42491.5	54116.7	150725
			614.401	191.2	781.423	3393.07	94336.4	110336	39411.2	136533
			429	417.311	493.691	7041.2	372.141	12221.1	83999.4	61981.5
			114.358	264.92	1307.05	6010.13	4834.49	364905	29690.4	274705
			1135.85	301.064	224.944	161496	2996.31	84435.3	17797	38433
			1032.58	307.258	1406.21	19191.3	33887.5	1190	30858.2	55560.3
			649.25	191.827	2203.96	42290.2	6368.12	42889	132668	161994
			1108.3	222.219	331.622	6997.48	146250	34652.3	34658.8	46452.4
			266.535	293	283.467	32424.8	20559.3	13298.5	149912	281211
			899.797	252.12	445.003	456.348	31835.4	51377.6	48755.2	85490.6
			333.228	706.639	443.311	20802.4	32339	61636.5	24074.8	82710.1
			584.686	474.441	254.333	73992.5	2382.93	28504	94420.6	70197.1
			457.6	241.128	316.861	5727.86	542.18	35685.2	172833	89247.8
			245.333	341.488	531.909	63112	46848.1	60105.5	15067.8	89359.6
			313.318	256.449	385.851	281.765	36481.8	83309.5	47051.5	187416
			600.582	58.75	408.25	1668.36	10988.8	148354	218.61	40975.2
			343.904	221.792	227.358	1099.64	45896.7	49287.4	13533.2	40613.1
			449.67	304.648	406.806	2674.71	23928	65607.8	51455.2	145304
			303.25	57.5109	334.833	3139.97	277962	39502.2	12843.1	72349.4
			415.688	260.26	10727	6319.04	27520.9	76120.4	256460	207516
			1086.75	227.528	809.203	394.9	61480.7	18949.9	82663.5	46780.1
			123.683	749.318	309.546	16312.1	21411.3	117448	14319	92764.4
			441.806	403.333	316.506	15313.8	57802.5	36962.4	85652	119309
			536.007	589.875	303.537	3308.5	40168.7	340684	43098	139600
			309.721	379.563	308.385	307.267	36250.5	1127	131959	47611.5
			979.328	377.442	570.94	4321.99	18624.7	140736	48211.6	138684
			396.889	734.453	88.3	2784.5	145466	163544	120076	79721.7
			282.107	336.858	365.088	725.339	9809.28	36520.9	38595.5	63044.7
			344.724	531.422	290.736	347.35	7964.74	39903.5	45195.3	836.51
			323.568	210.778	498.101	125971	14248.8	55381	139398	118048
			212.713	398.031	162.116	1006.03	21737.8	59965.7	75614.5	65592.7
			893.746	1076.66	234.82	814.931	3658.94	510060	80579.9	41339.1
			647.757	762.306	289.302	3768.34	61003.6	48329	16411.5	167064
			371.45	40.843	108.861	65425.2	18541	165623	98406.8	35616.9
			142.186	329.583	10517.4	865.506	75199.8	28747.5	18734.1	17286.8
			778.033	219.6	276.988	430.078	215378	15998	29475.9	208363
			969.307	297.611	539.455	10686.7	52059.1	256785	73882.2	27896.9
			169.216	309.277	148278	37232	17160.2	37454	219230	116376
			552.264	210.35	275.575	42942.8	132434	178931	33482.1	73991.3
			396.431	60.9602	289.279	17788.3	1015.96	47190.6	43107	118661
			743.542	119.906	358.642	54134.3	382.15	109696	58156.5	6543.08
			3185.4	270.167	168.823	405.5	51317.8	133780	95501.9	397170
			56.7635	390.701	4704.55	438.588	61792.5	116574	83896.5	39566.2
			326.109	186.208	506.096	22623	78637.5	81926.3	12871.8	84891.2
			405.271	153.636	112271	7326.23	40616.8	28642.5	45330.8	103869
			664.536	210.453	300.514	40062.6	8409.82	81217.5	35774.3	35485
			822.675	336.054	248.799	12666.5	66862.4	101367	98292.3	88326.8
			524.625	299.849	246.825	13062.7	55651.7	18124	262730	61792.7
			310.242	356.923	666.944	329.474	280.913	56369.9	31741.9	61474.7
			559.498	347.402	468.784	289.783	8580.86	31024.1	9790.81	58737.8
			196.2	134.256	218.667	12640.3	4848.73	82166.1	52425.3	107804
			1260.56	343.58	341.716	678.581	102984	116417	152469	87149.5
			219.008	320.539	4660.67	3530.97	53246.8	19739.8	69927.5	96158.9
			411.28	298.066	355.6	11018	6221.1	14534.3	91096.6	104187
			175.35	702.005	455.409	306.243	98892.6	259396	142091	169436
			262.567	142.358	207.75	28983.8	45547.8	23691.2	127943	47212.8
			282.837	192.571	254.717	49526.2	9520.9	5857.05	197	72343.3
			413.389	8563.9	362.872	475.256	28930.7	49643.4	292.676	20466.7
			791.198	190.625	557.828	9512.5	1159.78	83057.4	101394	140992
			301.711	448.419	500.606	39750.8	40695.7	29370.9	54396.9	27309.2
			724.221	150.064	380.526	1715.2	25858.8	33518.2	47435.3	52660.9
			630.278	723.442	290.99	12705.4	38014.9	8197.47	51537	310093
			282.766	378.75	375.56	475.472	19661.6	5953.53	218041	153829
			195.488	413.399	359.131	5519.44	520.089	25754.2	28378	436560
			263.962	519.181	407.936	1787.8	137937	21052.5	249233	149580
			320.593	259.453	327.3	298.056	135276	82601.3	20622.7	18099.3
			295.459	356.818	1145.34	8181.38	665.05	5897.61	5430.29	438.495
			627.605	551.458	256.652	19225.5	84913.7	68728.6	45425.9	88985.3
			471.406	599.55	338.116	1347.51	42361.1	701.423	129245	4308.79
			823.972	61.7297	6706.26	138835	1396.76	8153.43	186515	87950.8
			349.25	146.159	1206.95	136.278	27603.9	82624.3	73517.4	50660.6
			466.468	599.95	106.085	19649.1	31329.3	18146.9	265.45	34188.8
			211.167	267.865	275.878	268.247	2913.43	234969	84653.9	128436
			191.43	604.205	533.417	172.029	42532.1	116663	50359.2	60915
			524.689	313.569	262.028	15412.2	58125.8	109300	111133	70860.4
			353.5	743.577	471.474	22866.8	85458	390709	105444	112681
			259.582	219.023	368.739	687.895	17860.9	54569	118965	52665.6
			896.693	282.528	387.883	961.575	22036.5	70776	19903.7	94764.3
			172.298	318.9	105611	4440.56	1644.04	30609.3	14295.7	69788.3
			372	311.875	285.333	536.752	9070.04	57154.8	70891.3	77287.1
			282.75	419.189	282.676	380.482	69134	47101.4	241282	141741
			178.447	401.597	248.631	6416.61	5529.65	216327	84343.7	58978.4
			153.106	716.191	792.387	393.392	206247	194719	58170.7	69765.4
			251.646	284.105	2797.08	11674.4	5727.96	64484.4	13131.7	34928.9
			807.261	153.18	647.149	33635.5	4088.09	76892.4	4738.45	80188.5
			22.7727	438.977	65.1417	24737	30522.3	12761.9	105147	110302
			365.311	315.75	96.8986	21118.2	7512.34	27267.2	148676	45055.9
			260.239	311.975	141.72	50942.3	55836.1	114144	35142.8	48912.9
			237.869	248.51	36.6977	7319.15	48694.3	108704	83926.6	90064.3
			321.301	266.743	145.085	59664.1	92262.9	48258.4	6351.43	224170
			190.541	92256.5	492.538	25417	49437.6	48879	10792.7	151695
			413.327	154.056	313.959	396.843	325122	28123.5	4368.3	60588.9
			156.642	516.125	64.8512	981.25	59131.4	37176.4	154549	28988.2
			835.045	174.244	40042.8	499.667	52936.5	36600.6	14026.5	163991
			132.095	99.2131	282.523	27320.9	2330.91	100427	37794.2	138984
			173.164	251.878	764.915	8480	3245.76	74676.4	51777	19921.4
			331.847	690.302	300.709	12363.3	90697.5	2054.75	272998	73487.3
			301.375	477.1	332.42	258.396	1385.09	102716	19718.4	18261.5
			848.064	457.23	244.125	6974.43	28646.1	17523.4	107378	85085.1
			595.502	386.425	324.128	1948.5	647.446	18926.6	26170.5	94403.9
			249.797	395.828	155.5	126.214	4436.7	713.825	22943.5	254994
			381.896	346.353	308.233	497.378	66014.8	10647.2	103896	25971.6
			428.718	286.867	439.858	37210.5	183914	22379.4	13902.4	51277.2
			205.925	456.744	342.235	2718.37	9695.24	4826.11	75016.6	49586.8
			393.123	182.125	347.056	98038	80223.3	30973.9	24846.1	105931
			514.022	140.51	204.578	96690.2	8581.96	229181	34030.1	146938
			370.637	221.465	394.51	5101.42	9545.01	29150.2	64018.8	32043.4
			543.556	409.412	207.25	7393.69	2055.56	19329.1	89821.9	252322
			280.284	274	235.882	449.027	7725.86	459.681	6991.38	83712.1
			156	370.953	579.899	22214.8	40738.4	36521.2	80842.9	42530.3
			528.077	539.149	133.55	491.554	95041.6	131191	59155.1	24974.2
			185.679	479.576	152307	110.415	21017.5	8542.01	136713	50562.7
			330.375	336.643	439.375	995.96	6179.58	4124.6	76840.1	58982.2
			253.8	50.2786	431.629	6131.8	1998.63	18649.3	60932.6	47903.1
			138.439	243.08	246.361	178	33900.4	13229.8	23457.2	35508.2
			912.138	503.355	522.167	58463.2	7585.58	66230.2	26224.7	41357.8
			441.583	278.338	240.8	16019.4	14345.7	123010	19376.6	63662.5
			621.861	326.625	128.494	116707	181753	16200.3	85496.9	34545.3
			496.817	350.153	826.956	76584.1	6187.47	83778.9	61288.6	71688.9
			1393.68	445.517	850.089	97281.3	151627	39526.3	2522.48	70782.7
			299.5	298.853	4724.74	8581.65	1699.52	46130	40881.3	91508.3
			542.153	285.054	303	2185.85	24533.4	124455	41934.6	104635
			286.537	385.096	273.815	213484	3661.16	94303.8	79309.9	275473
			521.529	468.051	2243.04	1342.18	76097.5	14927.1	50082.5	102174
			483.042	363.574	277.794	203522	16168.2	8375.32	116940	112827
			186.594	193.786	333.717	365.9	253.851	309.717	44293.1	49054.6
			658.882	774.105	320.797	82.0186	15409.9	307325	2074.18	49483.3
			637.698	172.582	178.542	2337.37	26145.3	286580	43839.3	151626
			1040.06	215.664	4139.31	54134.4	4454.88	96224.8	34412.5	128385
			261.381	171.625	430.787	114.45	76906.1	112837	32878.8	237824
			866.03	380.213	2149.42	2623.29	52443.5	19168.4	266408	66756
			165.855	90.8111	177.932	22271.5	7042.25	14317.2	14108	275812
			364.924	351.261	499.73	616.79	49144.9	18896.5	374756	35844.6
			211.933	529.006	210.884	84706.3	45948	190424	84477.4	87146.4
			491.017	998.314	275.561	26529.6	35205.1	86456.8	92257.1	49169.8
			825.928	250.569	1403.82	2406.59	65333.1	35846.8	14433.1	167205
			119.841	72.0642	220.369	1369.66	8888.17	33232.8	55520.7	34394
			867.171	701.8	421.566	1521.28	10617.6	13594.1	27442.8	33729.3
			310.625	414.791	340.928	24302.7	42000.6	58206.9	91056.8	69991.1
			578.756	469.867	381.965	1497.74	45655.3	40640.8	85139.1	36836.4
			884.643	2780.3	140445	767.07	86480.4	111323	99680.9	46685.1
			32.973	275.989	328.023	10387.3	2733.67	59316.3	22793.8	121991
			242.744	22.9111	4946.45	11776	81042.4	41297.9	30474.9	15690.3
			169.662	242.727	493.536	127.703	608.5	50450.2	94207.7	52230.4
			467.276	230.649	8884.44	14321.4	307273	13571.4	302319	101747
			469.297	386.662	415.604	1817.45	797.358	79322.7	241024	91.8547
			371.019	316.382	61970	5184.84	8846.43	17231.7	51607.6	61915.5
			313	252.361	400.911	67672.7	8698.25	156487	43088.4	70310.9
			189.273	479.785	198.857	5244.33	92412.2	22437.2	78302.4	115139
			275.081	193.365	418.38	3411.35	61428.7	22003.1	81294.9	117945
			490.474	1071.59	192.55	1139.39	103047	109475	41053.4	71075.6
			424.85	546.646	191.669	5306.35	11432.9	8885.58	70135.5	48022.5
			247.791	208.844	151.758	51900.2	146505	37948.4	195137	24338.2
			280.889	748.363	554.989	5041.43	1755.3	30991.9	4987.79	36153.8
			786.085	295.356	231.523	2557	206405	42967.7	39822	34844.9
			296.298	233.433	245.259	57424.1	1146.29	2687.41	38248.3	47494.4
			629.063	799.788	351.898	3001.07	412.397	39030.6	136800	99905.2
			290.466	557.242	118.322	528.3	42520.9	93864.3	42730.9	103684
			401.441	192.7	127.632	5329.62	58831.7	68090.9	35749.1	156528
			387.372	410.533	177.087	2095.23	22801.5	125035	252.831	159946
			257.25	507.072	397.736	81251.6	13304.3	12006	54602.1	7620.82
			396.945	440.714	271.137	2637.75	4036.5	74756	70332.9	4541.21
			535.9	216.778	498.208	639.875	19810	17964	45633.8	45075.1
			426.789	377.814	119.817	257.27	29625	72582.5	13543.8	79457.8
			327.054	54.6047	667.302	105.64	493.229	11975.2	98823.8	26242.5
			463.44	1051.27	897.706	533.753	1574.98	8507.86	76544.9	419934
			595.25	400.514	54168.2	102517	12971.6	48817.7	68662.3	93384.1
			531.439	697.137	176.645	119.727	18918.6	119305	115930	239014
			316.115	208.486	318.875	1932.25	564.522	105322	30148.1	81244.9
			678.106	309.581	149.792	6167.3	18804.8	25450.5	343538	231630
			592.264	226.462	154.426	12124	263010	139327	76258.1	53302
			196.105	264.352	590.967	22711.8	12742.4	48675.7	129124	17675.3
			277.756	138.044	443	153081	452.5	228159	58244.3	25075.5
			434.304	207.652	5879.05	404.103	19088.5	69395.4	100981	53080.1
			337.232	950.658	494.094	34407	46550.7	3881.67	39960.8	613.423
			766.167	384.25	458.267	247.693	9028.19	45665.7	20558.3	70353.3
			209.5	150.203	226.39	2744.29	42121.2	134705	120442	87588.9
			329.807	360.824	688.59	509.039	880.088	225336	142691	171176
			515.236	328.222	152.5	89996.4	44819.9	20649.2	97235.6	159080
			458.493	182.262	793.708	4091.58	33094.2	31359.3	218582	75983.1
			343.439	317.324	226.612	30307.4	1303.2	176704	76830.5	79781.2
			365.653	182.762	385.375	14818.3	25656	5244.04	107397	62860.5
			214.403	952.404	257.608	22568.4	34760	49614.2	23373.8	61674.6
			261.1	159.625	397.989	11033.2	644.113	132554	20413.9	15778.9
			271.054	47	148.74	127523	2207.12	16492.1	260893	67570.8
			792.396	1031.63	300.645	1661.31	85251.5	6056.24	93824	52720.4
			341.536	37968.5	334.819	570.1	45470.2	91826.8	59459.4	19980.6
			458.533	822.84	345.097	331434	4357.24	19302.7	15119.6	103608
			57.6279	8950.42	421.978	1157.87	7049.67	132170	39846.1	36617.1
			872.223	267.458	319.547	21091.1	5580.16	60830.3	17350	79583.1
			479.903	441.292	4632.59	1174.59	60258.4	10686.7	39977.2	39730.5
			129.435	568.66	288.959	189.11	5117.26	56062.5	7601.33	139558
			316.636	685.5	329.5	715.614	337.494	135600	14923.6	343793
			478.7	113.217	756.778	9131.23	112729	96844.5	165981	90101.4
			243.139	245.74	35995.1	325.571	87989.4	60871.9	239803	114234
			786.645	252.451	480.208	3365.2	78183.7	101462	34075.5	340484
			178.824	757.651	287.4	35323.9	2526.31	13581.5	20494.2	270790
			521.048	529.34	453.101	803.764	30311.2	442.809	66112.1	163046
			730.033	621.896	80.7639	2463.75	4432.58	44007.5	25869.4	68356.2
			221.311	97021.7	434.652	244.467	8988	17061.6	74377.6	14479.3
			418.8	385.438	5858.87	682.1	143692	28648	123094	13512.5
			314.486	694.571	377.472	213564	36866.3	132708	8111.69	35484.5
			298.48	423.07	364.415	3818.46	15407	63812.6	23904.4	54853.9
			211.533	372.088	529.283	166.625	796.429	95137.4	13890.2	144519
			423	428.561	299.86	7575.57	4614.4	2338.16	81514.9	104634
			402.274	365.922	244.341	73496.9	111047	76099	139290	36594.9
			302.5	95.3278	1304.15	6751.03	41404.1	69562.1	33762.8	61867.7
			398.217	347.981	76.0057	117.812	50222.9	244022	36583.7	117821
			692.048	726.6	439.542	597.599	16367.9	70401.7	28060.1	2724.46
			160.486	630.434	922.602	1801.83	21853.1	262817	41351	37868.4
			135.472	312.179	417.419	292.269	65921.7	70632.4	113761	70906.3
			550.453	156.219	461.717	1412.24	14479.1	31747	85327.4	45279.1
			353.433	296.036	4506.85	443.633	61913.2	48877	9436.44	457159
			331.326	415.214	296.111	296.792	53015.9	85140.3	269838	337
			406.949	30.0494	8612.76	39371.7	553684	93517.6	90382.6	209231
			494.941	677.754	324.294	251.183	25032.9	52995.3	39662.4	133489
			547.891	483.608	1037.97	2126.27	789.335	18148.1	37217.2	138441
			394.109	604.696	808.571	613.066	5636.46	4126.23	45552.8	16138.2
			187.539	26.8041	163.544	753.633	60392.9	24024.1	4792.84	86288.6
			323.479	364.446	153.289	89831.4	10171.6	12276.5	95469.5	115302
			429.923	297.485	80.9167	34074.6	41386.5	6430.2	41901.1	121970
			840.083	122.607	2937.94	23280.1	95708.8	18979.8	113977	74199.4
			208.537	375.153	442.382	3449.84	6579.38	36113.7	59254	68638.5
			871.524	389.97	264.844	3781.13	35224.3	41249.2	162004	83513.6
			719.36	446.336	322.571	2890.71	93298.8	38832.6	78411.9	17711
			181.588	286.23	199.232	289.208	144549	83891.4	82038.1	78513
			194.863	351.094	337.556	3823.06	7066.91	27019.1	80780.4	28633.8
			397.37	837.522	137.939	14458	48303.6	95339.2	28992.9	74967.9
			483.472	15.9574	5288.53	5493.82	34596.3	41319.6	47487.5	64771.7
			789.863	684.754	535.617	371.047	32215.7	70308	149536	51944
			181.494	243544	299.308	13860.6	26227.1	58527	192400	2020.47
			700.453	309.768	1133.33	9009.32	338.953	123829	19844.9	65569.2
			363.706	187.588	26.4403	346.495	18453.6	1410	167344	14676.3
			70.2162	1156.58	357.628	458.378	566874	14291	14884.2	65063.8
			258.372	334.034	428.353	117.88	156933	32765.5	10498	40410.1
			70	115.276	276.205	32242.1	14122.9	41376.8	736.75	71402
			196.27	360.194	493.265	23513.7	79154.6	70617.9	133562	47162.6
			361.205	207.051	148.57	2439.77	514.985	15517.1	30838.6	97885.6
			408.006	689.745	360.819	334836	2339.86	2400.86	55688.4	100360
			457.014	221.642	355.978	699.17	26846.1	64140.6	12830.7	104623
			119.432	457.179	736.042	223.5	2829.12	12401.7	17814.8	46437.1
			175.036	277.25	439.656	355.103	14423.7	20195	200193	13221.4
			120.089	508.528	526.595	686.467	10118.5	18431.5	44431.3	146499
			189.791	450.566	846.311	39924.9	24000.3	71388.2	35373.2	339.597
			418.061	464.289	280.456	5035.28	16733.8	69887.1	77963.1	86612.3
			238.892	427.653	361.553	730.6	6609.47	78608.2	339636	136933
			267.614	335.722	416.4	131.281	5390.38	29375	48896.3	65448.2
			225.743	434.3	167	454.378	81031.6	326.988	32815.2	145403
			337.83	766.812	709.134	579.816	45815.7	98418.9	11114.1	32787.8
			672.345	324.145	623.063	522.531	7429.51	167223	189885	54758.8
			402.686	387.927	547.973	311.852	9120.33	18470.3	30111.9	228766
			1007.53	400.157	1009.97	45511.7	4689.71	29332	116783	195174
			378.039	92.4899	4411.18	827.128	7739.74	65206.2	102536	122400
			322.667	702.017	17425.2	38388.4	31347	3353.59	204304	243830
			911.908	396.533	233.894	2389.98	14882.5	142375	58198.9	39394.4
			439.69	73.4	624.833	56460.7	124213	23292.2	27859.1	65004.7
			415.789	638.752	404.386	14291.3	122583	245171	90761.4	118260
			301.208	903.912	115.581	409.75	32916.9	116131	236568	100891
			192.036	253.838	129.333	8270.68	6817.06	11213.8	20560.9	5991.15
			374.68	293.962	268.057	681.603	159588	67555.4	19129.1	41278.1
			504.235	268.667	213.786	442.703	16998.4	84220.4	28498.6	29044.3
			392.193	453.974	639.257	16072.7	28995.4	164220	92845	171059
			265.361	363.217	107.472	777.322	66671.9	29969.4	344.273	50122.3
			792.446	307.833	10310.7	106.477	335004	60602.7	27722.3	167630
			471.844	444.083	349.932	51842.2	28793.4	15622.2	28307.1	32743.7
			110.145	394.983	370.844	889.316	8689.88	23632.2	147743	24155.2
			203.838	433.87	506.667	490.692	74.3243	38074.1	42167.7	34232.6
			206.355	266.67	375.076	2065.25	15222.3	22743.5	50529.2	21741.7
			341.571	529.105	387.864	423.2	119547	22880.3	364010	207753
			112.944	351.889	496.5	495.933	14016.2	6451	31843.7	69930.5
			964.352	252.322	183.233	5829	2564.43	63665.4	150127	146786
			286.26	286.924	3130.77	723.923	886.261	70035.5	39298.9	79669.7
			474.188	248.348	463.1	1024.06	8896.19	20673.5	44794.8	78945.2
			1061.66	3333.57	834.34	2362.3	755.825	20484.8	16361.4	109006
			633.911	298	779.515	616.929	9633.68	59802.5	2010.34	190951
			695.609	451.475	403.918	420.8	12058.6	32150.2	68566.4	34671.4
			460.481	760.583	376.131	12835.6	35731.5	102775	41404.6	248798
			747.785	535.671	643.105	1162.27	56020.7	19937.1	92877.7	30916.8
			173.239	193.75	768.64	1157.2	46022.3	117166	196.663	19399.3
			250.822	488.36	91.939	382.615	507.533	27145.4	37240.7	51024.6
			395.044	238.011	632.558	18140.3	11912	139235	36128	42599.2
			308.95	386.887	263.997	206.88	107704	107840	83512	111056
			99.9054	391.218	419.667	12001.4	30922.7	14364	28578.2	51112.9
			632.942	128234	426.452	254.753	1170.98	45922.4	38714.7	43787.4
			247.899	465.135	664.036	143.476	12937.3	83182.7	48485.5	37966
			295.602	616.744	930.075	183.884	22235.4	3216.42	34575.2	65221.4
			314.159	239	440.795	393.849	59104.6	11455.3	129.497	1790.5
			551.943	354.949	666.191	73145.1	183689	268304	81388.2	61716.9
			244.84	490.212	758.306	356.667	27285.8	16720.1	108372	63393.4
			573.309	93.8837	511.198	275.769	19341	69596	7459.68	196873
			487.347	129.228	442.118	660.229	12862.4	114612	288101	1946.36
			428.988	355.765	767.304	6268.63	14492.6	20735.7	169339	37703.6
			177.48	369.597	859.06	366.946	157579	34306.9	24176.4	303028
			35.7679	761.373	550.812	1061	27313	146833	12317.5	130736
			324.867	143.297	214.022	25131.6	14527.9	85794.3	371846	90584.5
			206.02	298.818	194.392	40514.7	86624.8	52041.3	56052.3	101097
			230.993	228.75	180.408	406.422	19835.4	33715.6	68834.1	61638.4
			492.041	329.926	522.12	620.625	197299	52747.8	65121.1	62578.3
			561.722	316.297	706.405	1245.44	43666.6	45548.5	14297.7	1011.22
			691.709	412.803	670.498	84880.7	53003.4	55914.2	154019	64534.2
			621.87	315.515	1111.09	8390.34	32075.4	138121	55346.5	73408.2
			38.3583	149.34	428.036	229.261	14075.9	38356.1	30965	152947
			557.766	326.383	1731.88	4157.19	7322.86	73027.4	126054	80827.7
			424.564	106.339	166.809	9282.34	266193	74073.5	85286.8	113869
			968.758	214.851	169.946	13025.8	21764.7	73053.7	96828	9737.57
			551.922	594	236	299.127	27822.6	145556	148863	62848.6
			296.422	171.895	230.844	10221.3	40459.5	28727.8	49541.8	167040
			362.636	465.384	183577	5713.81	5802.54	97136	108426	517.375
			745.91	1067.13	528.606	295.509	24951.3	44489.7	36002	51933.3
			288.139	521.117	268.378	230.929	64649.4	49620.2	35170.2	75391.9
			435.369	180.641	230.261	212.109	29800.9	55942.9	26665.8	66862.7
			207.351	442.757	745.363	1089.88	41936.8	46526	61977.9	24482.9
			526.057	7.48333	203.286	50704.9	952.944	57639.4	54988.5	387708
			248.688	255.5	377.978	110.594	42577.5	21575.7	406643	180060
			608	492.818	728.582	657.236	47114.5	4634.55	105857	204708
			707.125	145.011	621.455	23752	631.074	175901	12392.6	104338
			248.627	231.381	292.841	1419.25	302459	44972.9	66797	91086.8
			456	2176.66	1051.9	177.934	10108.9	109062	219097	107131
			236.743	302.261	404.93	278.272	9494.66	63770.8	136893	253011
			563.939	126.039	525.048	568	680.75	50614.4	14231.2	267905
			217.4	430.372	269.705	1736.14	35851	210470	3087.02	75691
			682.413	79.9189	2641.33	554.125	8836.22	83764.9	5491.47	44876.4
			457.198	892.153	604.475	1457.74	52458.3	103989	33137.7	66397.6
			325.65	176.064	450.16	123428	34601.7	48945.3	28819.6	70841.2
			346.648	286.155	341.958	1054.39	126485	59665.1	536170	25387.4
			287.7	417.778	521.725	3250.4	43788.9	29613.5	62223.4	162427
			185.199	582.856	375.51	1226.9	12791.5	55512.8	115382	209368
			255.378	253.283	374.667	5078.41	24635.5	29484.1	113409	241350
			271.413	98.5556	402.581	579.413	116609	53047.4	69861.9	49575
			684.799	232.25	331.581	25098.5	59213.4	35061.6	17442.8	39274.7
			382.444	669.985	638.28	578.625	693.928	51531.3	148305	54069.9
			191.333	461.808	56889.6	4698.4	54506.4	7676.66	45316.7	224925
			301.347	903.815	452.902	100615	36070.8	5310.39	60893.8	132510
			257.829	56.1512	602.814	48944.4	1260.17	1425.57	112484	78703
			531.875	687.046	731.314	92133.8	1291.24	54825.4	34528.2	75774
			297.652	466.164	417.179	1047.02	1670.22	2294.3	96735.9	66410.3
			1362.88	238.273	702.875	12359.6	436478	12726.8	38582.1	57419.6
			727.778	283.75	197.711	66297.2	40704.9	27500	22156.5	24119.7
			442.142	262097	236	24369.6	9216.88	31759.4	2354.87	91197.7
			211.267	16544.5	649.45	4915.89	3316.43	4153	47183.5	159713
			397.261	307.52	530.887	484.273	18826.5	84402.3	40352.9	225303
			379	258.075	451.863	2515.25	14355.1	53830.7	81592.6	20189.9
			609.048	267.75	651.767	23680.1	38589.7	91671	97618.6	6037.45
			392.099	151.845	315.951	11870.2	1605.25	94209.4	388734	53442.9
			251.375	529.096	645.977	3935.85	2992.91	246077	27958.6	130483
			460.464	82.9062	256.06	842.855	4476.89	101106	39051.7	115527
			226.933	268.091	452.218	2305.38	23423	32516.2	66743.4	63495.8
			194.725	765.356	329.713	362.66	11743.4	85166.3	31402.1	81648
			490.635	1310.78	1321.37	69956.9	30311	26836	372045	58009.8
			1081	192.764	167.477	756.652	32699.1	14043.2	64530.1	129464
			223.75	547.407	173.081	68911	3246.58	26945.4	489.645	30091.5
			1085.36	437.861	442.25	114036	25997.9	2382.34	128689	81471.4
			544.245	172.705	376.904	112334	6351.25	60882.3	50432.9	53385.7
			230.432	390.662	147.533	19309.7	45880.3	21301.3	167089	376843
			315.224	373.144	368.702	916.865	120887	52569.4	6689.16	60668.3
			509.503	235.72	134.967	258.778	13429.4	58652.2	59950.4	154569
			594.1	117.167	265.011	9894.55	26119.5	105310	55011.3	46549.7
			32361.1	260.324	522.9	790.533	14955	107443	26784.9	68440.3
			753.167	623.645	168.96	18053.6	3283.22	80557.8	186661	187421
			461.417	214.189	754.517	1561.88	23718	144036	29267.9	144311
			369.643	120.56	637.273	141.019	362.261	48986.3	57185.6	22524
			156.415	306.536	34.8108	14422.9	29660.6	42981	71962.5	258973
			275.919	356.849	494.307	7070.44	14735.2	484498	69797.8	108555
			393.302	340	424.482	6993.2	24822.5	100317	100098	53403.5
			317.466	245.26	1108.56	3222.8	17905.7	78421.4	46069.3	65950.3
			170.838	631.899	611.745	256.684	3257.72	368765	114185	183686
			525.288	266.912	529.389	1216.63	55718.3	15495.8	70253.5	127387
			523.892	1189.27	665.102	479.944	33707.1	63199.7	57014.6	26071.8
			201.673	695.893	541.081	118.75	36994.6	2808.5	394.804	47806.2
			465.697	252.113	239.867	11414.1	865.344	8446.73	1995.31	16054.6
			461.639	509.841	226.375	4141.45	7463.82	178943	96789.3	33064.4
			933.615	481	1203.47	506.833	14645	98651.3	49880.6	54215
			180.4	186.165	1107.8	25262.8	12057.1	61637.8	115432	11906.5
			572.074	171.676	292.444	19862.7	29840.7	30390.4	39972.4	77041.8
			325.833	335.25	874.214	4901.59	2276.69	83184	58050.9	229639
			366	503.463	200.5	439.262	108962	1357.59	85086.7	81576.2
			348.293	267.279	678.113	80073.9	15075.9	49562.4	4476.11	29928.2
			321.667	3926.79	430.603	633.925	2945.89	37760.7	7040.4	328192
			284.443	175.467	144.742	143.006	6000.28	53115.8	15423.1	42450
			521.312	273.486	419.998	253.033	35887.1	5728.51	73835.3	81068.2
			623.634	92.8244	230.05	357.965	68437.3	91276	35693.8	53981.2
			602.116	217.622	497.384	143418	2972.75	77112.5	49159	508728
			309.021	485.942	334.403	421.393	6564.31	38029.2	318449	71948.4
			768.75	145.102	525.564	7532.8	54786.1	12423.5	109149	265.672
			619.16	344.707	481.993	2111.77	4491.17	21942.1	47124.8	26251.4
			789.579	105535	447.755	54024.3	10713.5	39379.9	56463.5	74358.6
			258.042	229.319	332.474	477.155	25979.3	97873.6	121102	41165.8
			110.697	486.04	288.975	304.281	21413.8	18779	156523	63913.8
			1042.98	329.489	2033.9	10771.5	23042.8	29215.7	16318.1	69823.7
			378.9	250.652	457.473	6352.34	61884.4	56231.2	40098.4	113738
			483.5	126.738	552.356	371.25	40280.1	10163.8	23400.5	53610.5
			367.538	231.611	167.977	1000.01	12120.5	21587.9	39547.3	8138.7
			896	473.097	1653.02	19246.1	659.708	50771.6	45135.2	59599.6
			448.178	295.654	2333.08	8232.47	64450.3	12315	107531	221677
			686.446	427.039	2078.83	5007.47	4096.27	73982.9	21259.8	40690.2
			388.222	400.351	356.367	3005.59	71125.4	14050.5	168626	141294
			477.736	387.412	146.562	26695.1	9420.56	78557.5	66879.4	135207
			901.774	479.333	609.75	1832.36	34742.7	75424.7	420.6	60137.4
			510.827	38106.4	1071.61	23126.6	45793.6	1270.23	139121	144502
			192.519	135.535	164.209	1450.54	36602.2	29659.2	25150	39869
			246.975	568.632	322.222	2496.94	358.981	3166.69	52436.9	63497.7
			693.596	393.858	799.094	5871.59	730.569	93643.6	44905.7	202342
			360.533	221.913	2540.1	45924.8	17545.4	44086.1	93507.8	22456.4
			288.623	493.088	367.831	5095.38	34399.1	96851.9	78868	149934
			483.981	210.378	266.669	3948.93	3380	10573.7	90756.8	67067
			430.715	196.547	431.04	517.627	1959.48	12129.3	27819.2	79369.5
			6642.64	322.833	1706.33	1266.95	9277.51	6612.03	437.961	21430.5
			439.042	237.429	1061.06	443.922	52206.2	76437.1	290944	114948
			61.4821	555.916	345.538	6240.97	306.409	50988.4	114641	75633.4
			441.338	239588	617.5	668.853	53921.7	21341.8	141200	103759
			634.245	675.706	261.49	177.517	430.231	4625.98	31493.6	47783.9
			350.406	223.569	537.806	11207.7	82029	56772.6	17715.4	123353
			638.092	572.544	594.439	1928.65	136890	64403	150801	11278.5
			339.05	282.873	549.564	6477.66	61918.6	16472.1	404138	61872.9
			317.667	474.811	273.852	1095	13665.5	49282.4	67248.6	301060
			510.454	139	172.111	5970.91	114852	74274.4	5827.09	55778.2
			191.337	111.655	272	521.153	67304.1	283196	47871	65183.2
			284.401	260.705	546.623	1925.82	433.597	13420.9	82630.3	61665.8
			358	662.462	615.163	7441.84	39338	13782.5	191.283	33135.9
			372.127	232.892	102.778	884.333	12456.9	24752	71190.2	51278.8
			583.521	373.69	536.521	403.446	513.036	47630.7	70701.8	163863
			614.392	292.95	261.857	366.32	4376.66	30243.1	74265.8	106198
			361.064	197.404	495.049	10863.9	804.558	104749	104428	168820
			352.622	310.378	469.767	64897	67421.1	71182.7	51444.4	53454
			459.831	499.062	209.147	14241.6	129724	10993	6929.85	154424
			218.389	778.536	490.007	615.274	2491.43	22687.3	34348.8	19711.3
			737.684	439.526	4347	940.904	188026	228552	14139.7	53714.9
			365.789	456.9	383.111	3098.82	19934.9	238840	190398	16784.3
			196.614	103.384	224.858	420.548	184293	25561.3	42076.1	105848
			285.85	212.371	277	214294	14867.9	130092	25764.4	86820.1
			286.867	435.538	3949.4	328.169	39823.9	5126.45	91502.4	82006.6
			230.647	335.235	4566.78	167643	35834.2	53545	10434	108067
			587.274	189.447	341.679	660.882	2443.94	73425.9	49210.4	111731
			210.865	409.088	666.604	113119	152884	100287	81637.2	31341.8
			655.091	67.6667	443.865	19293.2	59310.7	107362	81155.1	49673.5
			442.682	362.139	882.757	12247.3	64165.4	63085.3	34352.5	42324.4
			90.5878	656.346	505.493	274.097	61728	138228	78294.4	55130.3
			626.759	133.696	338.5	441.84	75538.9	45259	89386.2	131371
			366.058	337.691	187.8	15796	19032.1	155341	65215.7	13127
			615.967	872.158	140.169	1300.06	534.9	49108.9	20917.9	293873
			30.7061	325.556	717.717	45437.3	2071.02	75113.1	235012	18368.7
			990.797	644.091	378.375	346.89	134874	11958.5	96379.2	46469.6
			257.375	23.8919	176.988	1718.53	3804.57	70415.2	235163	50593.2
			801.26	208.898	480.846	26914.9	67970	11581	55097.8	27916.8
			504.413	973.802	364.956	3385.06	1792.83	101519	74361.9	76809.3
			256.659	603.331	230.259	6691.16	156419	30818.2	59178.9	119927
			263.762	284.375	205.777	15449	10667.2	37889.9	142065	68193.4
			311.509	472.562	717.144	9646.59	119809	570061	4743.64	174753
			416.966	59256.8	6572.78	31649.7	23144	140831	63721.9	49630.5
			363.076	179.655	292.076	291	1158.83	96126	79367.5	211801
			88.1806	481.919	100.942	1399.67	29050.1	138202	83039.8	14697.3
			718.917	439.908	890.667	5424.62	109894	77994.4	136394	49476.7
			372.525	439.528	878.571	19045.6	9330.14	123075	28759.6	38221.2
			329.845	308.589	297.387	1159.56	9340.47	30499.3	239729	53940.9
			171.651	894.545	306.421	859.458	6389.68	42448.5	63384	17946.4
			258.568	258.219	451.63	497.008	176220	123914	46451.6	64176.5
			482.983	406.25	320.636	1143.07	2764.82	33300.1	48788	127372
			226.564	256.281	508.325	215.225	374690	18452.8	260583	118132
			353.083	31602.7	781.667	790.581	4105.94	65350	217.65	53206
			300.25	297.244	300.698	71657.5	271198	19450.1	136776	65483.3
			297.422	360.797	436.156	416.609	14826.7	14129	150790	107190
			355.696	311.628	405.94	236.073	10304.4	7182.98	153492	240341
			508.005	228.9	5292.05	1435.99	79439.9	23092.8	17664	88767.4
			361.222	118.732	504.84	255.978	26109.1	37376.6	13494.6	122708
			626.942	248.206	350.954	3183.6	72494.9	113220	116991	73233.5
			755.219	36676.5	245.951	13507.6	33592.2	87130.4	133059	123231
			395.644	297.357	304.188	422.856	17168.9	143598	328252	38970.1
			630.793	611.172	489.759	433.336	7177.28	28243.3	208399	53307.3
			192.139	958.92	283.405	578.096	9573.47	34353	92920.5	149683
			1430.15	499.528	1950.5	976.632	113396	2354.32	28355.5	15191.3
			769.459	319.314	213.459	201.244	31975.5	22633.8	82089	55661.7
			389.075	680.788	415.8	12016.7	4929.71	81085.6	130500	55062.9
			336.55	131.73	125.086	1618.53	11323.1	215454	96295.4	195856
			334.4	325.4	2542.61	608.625	158520	4283.81	344272	177609
			343.025	310.195	748.755	2976.32	18425.1	16479.7	113849	102183
			176.095	312.386	699.686	405.598	534	15649.6	7736.65	93464.3
			357.716	139.605	207.208	57626.8	17233	267093	73448	114649
			239.858	440.658	253.196	24555.6	43768.7	20989.4	66852.8	127817
			338.315	171.147	315.618	13163.7	91114.9	15883.3	133950	79879.4
			434.583	1183.29	228.134	180840	60165.9	14805.2	91245.4	24307.3
			0.830357	319.202	648.794	188725	118761	84457.8	64603.4	33055.2
			477.813	228.5	129.537	811	262.286	67826.4	73952.9	10941.5
			296.826	362.014	357.963	11816.9	17313.5	55224.1	127437	220120
			429.396	308.162	512.941	105346	21737	178152	275991	21437.2
			315.634	551.773	485.735	2446.05	49056.1	34725.9	50155.2	88909.9
			197.599	109.411	940.477	49655.4	116080	36631.2	76777	112620
			213.333	238.27	398.797	7777.99	140012	19698.7	67444.4	28291.2
			505.89	271.071	423.667	560.053	43890.6	2725.41	283987	12314.6
			414.571	622.573	220.15	196.261	50327.9	219996	36736.6	47398.5
			1027.09	254.818	492.358	228.795	677.969	73636.7	42799.5	91541.4
			576.75	326.033	477.052	354.405	3166.56	47174.4	27542.3	23866.6
			473.325	936.042	178.73	167302	15866.5	317820	154143	237949
			363.727	144.253	892.902	8585.02	3036.73	4515.48	140164	109131
			622.823	451.864	290.423	11756.7	34094.7	22602	50612.2	107005
			289.733	253.585	227.943	6122.22	110970	9249.61	13145	68689.2
			774.293	84.6163	4125.65	20695.7	52547.4	7324.75	42757.2	70949.2
			276.291	73.625	279.93	1322.38	20517	86494.4	69594.4	154733
			387.078	490.678	680.915	378.766	49799.1	56841.3	41979.3	118223
			495.264	158771	84071.7	222.59	903.882	23006.7	53902.2	111201
			254.841	71.5221	297.679	14233.1	3720.43	45356.8	106410	61509.7
			489.875	265.851	2674.1	11568.6	4180.91	105527	56559.6	44363.3
			288.7	396.695	1924.5	507.409	119774	17498	13455.9	62192
			651.933	116.277	367.556	4287.58	15627.6	7763.2	33390	110275
			924.118	245.682	491.425	44687.8	52488	83905.8	21321.3	80987.2
			268.858	270.017	418.154	151.603	86074.3	111240	13452.5	31533.4
			8958.4	269.547	339.915	1173.72	180001	6304.33	41652.7	300085
			340.35	262.761	778.204	529.519	568.795	53251.6	103732	18304.6
			402.089	87.5333	423.083	10848	99611.9	69036	68718.9	136614
			429.753	410.089	679.127	2303.79	173793	6297.74	85928.5	115262
			391.383	227.937	265.179	54669.5	3257.89	105336	127697	92268.2
			388.934	204.3	351.24	142.182	864.111	48735.6	23362.9	99066
			246.186	135.169	58.902	331.172	28841.4	74549.8	38462	83753.6
			241.469	409.597	102341	747.476	23856.5	84539.4	49702.6	39732.5
			449.88	243.085	710.75	183137	2683.43	67540.2	65244	21393.6
			513.265	70.1771	185.815	236351	4323.95	92779.9	151094	71364.1
			379.094	167.42	194.05	39233	3985.66	40737.5	126633	211332
			257.099	378.37	111.4	5136.23	37209.6	17486.4	38029	246710
			269.696	417.849	294.245	185.625	11219.3	31876.6	10048.4	25164.3
			240.219	346.756	132.342	608.651	21772.4	59569.3	7074.53	53696.4
			335.699	314.027	268.02	1023	3037.83	61809.2	27848.3	128718
			325.07	507.533	7420.02	296.556	14166.2	44456.4	145449	57629.3
			782.962	352.938	748.362	484.556	29891.9	180571	126403	291521
			263.333	2341.94	426.34	16486.9	21899.1	7793.28	26466.4	45634.3
			457.736	299.673	437.683	79146.9	10774.3	77212.1	90695.6	63165.7
			446.332	472.186	171.578	10812.6	10830.6	68516.4	61924	132745
			317.264	313.95	390.148	1541.83	170.486	63520.8	14724.2	37993.9
			677.36	49.3333	554.025	267.196	9437.25	5292	136712	142872
			900.217	526.867	193.258	1449.37	839.178	22579.9	86456.1	24704.4
			107.679	289.449	23241.6	116.3	43881.6	161023	771.418	196039
			350.864	390.258	1274.62	476.817	25410	10213.4	119003	10908.2
			633.807	365.361	334.154	16185	67007.4	26571.7	28221.9	54720.6
			295.258	311.173	717.716	1528.56	82201	45119.7	80519	10034.2
			95.1098	676.478	185927	57596.4	8515.77	115026	10149.9	89456.3
			811.938	120.208	7271.39	39268.9	49821.1	32454.1	31770.1	140696
			574.709	370.306	280.717	1545.54	75109.5	2445.54	20988.6	34545.7
			571.473	561.833	310.585	247.47	34737.8	29707.2	84957.3	283680
			930.994	130.328	253.797	3712.38	28304.8	55770.5	24453	107415
			280.22	839.941	239.611	26217.3	3091.03	19452.9	107985	93757.4
			46.102	193.524	123.772	13842.8	602.151	35819.5	84057.8	35545.7
			345.456	374.269	99.6111	3828.26	1721.48	16173.7	30990.4	269520
			390.151	228.687	225.497	874.377	9808.52	91700.7	140437	6893.54
			483.296	352.832	791	1126.86	2461.34	52642.9	39788	50493.2
			447.399	368.289	71.407	36098.8	13204	66598.3	48822.2	70224.7
			650.7	2228.28	192.267	29525.2	8187	68412.1	30898.9	92438.8
			285.567	125.667	308.61	720.566	21602.6	116812	36898.9	55670.4
			459.256	545335	132.778	279.407	709.25	47109	123791	357
			494.486	180.429	429.875	11362.1	22916.1	15048	162368	104291
			944.571	269.742	173.575	151.6	122738	4984.55	49358.9	18583.2
			238.625	510.713	335.273	489.932	44862.4	5112.48	99572.5	21229.1
			283.693	310.5	182.48	5307.9	5869.27	54433.2	14574.5	43580.4
			1045.94	372.48	164.5	607.234	3498.12	70414.7	273344	70761
			455.347	307.694	312.642	745.433	345.459	52130.5	40783.3	1954.31
			753.154	364.882	245.38	2291.18	15147.7	29348.4	44512.2	118820
			407.075	316.483	5512.2	1109.03	384182	920.547	60273.8	73172.6
			210.977	166.281	455.278	2461.11	186845	108526	106069	206756
			960.292	235.333	375.265	31.1675	47009	91482.2	65438.3	24397.3
			835.316	341.167	317.183	1044.74	42726.3	435.062	65062.8	134519
			285.159	348.622	355.111	92475.4	12906.8	54424.2	15411.1	46930.1
			176.061	69.7667	4127	6957.7	699.589	64256.5	34524.3	67877.8
			188.152	439.6	4160.78	26215.6	71259.4	29005.8	8989.4	535.812
			234.113	317.242	305	5657.84	7991.8	63176.5	78895	74717.5
			485.3	327.425	759.223	123780	3696.74	24334.5	39332.5	126843
			320.926	447.774	256.617	16551.2	87712.4	35703.1	96452.3	32921.1
			333.936	82.3547	141.911	6448.18	47590.8	60721.9	38190.5	27974.5
			287.24	420.236	1158.76	8142.14	482.556	62154.4	2396.46	97055.2
			223.794	187.135	858.396	4560	59464.4	188751	35458	66162.9
			139.017	905.27	462.571	5238.59	42222.8	19620.3	28804.6	101565
			99505.1	472.127	1804.71	1370.86	23141.1	34198.1	79901.9	54416
			423.851	586.05	97.756	6280.26	45220.6	36281.1	52679.8	146576
			587.371	448.721	503.888	403.862	2456.38	33721.9	3422.57	230997
			239.511	430.6	363.113	549.796	12209.4	79251.1	265413	20191.2
			416.561	357.112	9367.29	47229.7	1417.51	18258	49828	51614.1
			255.017	140.333	421.385	3109.63	2754.3	131955	35413.2	11109.3
			351.284	332.306	297.108	9216.55	66929.4	1297.34	34610.4	134489
			226.314	422.911	493.969	522.116	9057.06	51242.3	123280	364512
			229.144	508.508	418.894	573.013	155976	66246.8	50334.9	76974.8
			681.769	419.057	903.093	350.372	1974.03	136613	127011	96652.9
			370.127	397.211	747.974	277.086	202.75	157884	56407.3	3818.11
			1125.5	165.181	55718.7	65968.6	59065.3	136183	62409	109621
			1219.36	381.625	383.1	366.363	590.286	74573.4	113365	247449
			133.734	525.625	884.812	318.483	99.7045	32045.3	25237.6	47410.6
			358.989	184.704	286.463	924.455	40225.3	24943.3	127482	202579
			468.936	401.292	140.614	5763.82	45251.5	135626	171217	21589.7
			526.253	304.611	6.11058	3692.49	39620.6	7764.86	118813	29017.1
			232.419	125.683	250.216	27699.6	2917.04	154724	27048.2	55973
			283.865	6261.52	2936.93	101236	167864	85692.3	198031	67395.6
			317.666	536.273	642.418	119332	161104	30502.5	22014.2	57343.5
			214.824	237.219	440.098	640.449	12560.2	11089.9	33990.7	77361
			536.5	327.952	281.75	5977.9	96537.1	54922.3	26487.3	119705
			10.9527	47.9044	511.106	146.392	26916.7	40481.5	37629.9	22948.8
			236.244	351.922	178.446	2781.28	363832	21558.8	101735	37552.9
			170.008	272.457	395.522	8147.4	34727.5	131580	48631.7	26731.6
			131.917	121.348	663.5	271.021	80237.5	79186	88485	67997.2
			513.566	312.568	78.0541	8632.74	7019.48	109509	25405.8	57718.3
			384.383	264.297	1557.17	539.735	19492.8	74153	37106.2	121640
			378.922	302.667	1013.23	372.74	7449.37	233669	90843.2	11495.6
			407.767	242.109	102.722	2508.29	111644	289352	642.345	36992.6
			393.744	567.577	206.51	228.342	59207.8	16629	29585.3	81126.1
			70.3833	337.83	713.465	8884.09	59207.7	7860.3	98188.6	31248.7
			348.283	589.549	436.417	6319.88	56313.7	32198.7	7175.4	142523
			865.881	591.226	807.18	3246.49	14693.9	6605.03	117959	221180
			138.757	164.929	604.382	7340.58	21704.2	8607.68	35992.8	83522
			1065.59	867.214	365.625	251.293	21288.4	76431.2	105119	175786
			368.4	470.819	326.443	5818.19	937.764	15431.3	18127.9	56821.6
			487.545	527.495	293.729	392.183	5446.79	7258.27	60421.5	250977
			432.196	174.083	627.167	3266.96	88180.6	107047	53458.1	301797
			166.649	237.203	432.938	58636	70509.1	13031.9	219704	63974.9
			1203.14	355.793	458.216	18833.8	54739.4	155131	195613	62387.2
			394.747	464.081	12169.5	982.668	23758.3	63269.2	35624.5	171001
			406.875	170.233	531.125	3633.2	229111	163020	53549.2	102210
			124.923	313.689	438.778	1945.99	25271.2	62264.8	18993.3	8052.69
			201.25	359.05	27928.2	162.186	140347	59479.8	80021.4	25088.7
			340.442	409.439	202.636	12042.3	86607.2	61911.9	46583.1	36299
			212	858.768	140.17	652.56	470.096	52231.9	98563	78910.3
			539.383	89.1888	67.0476	860.8	127771	549.071	131745	79210.3
			350.236	271.5	551	98.3333	130309	283457	65536	138554
			262.045	705.5	345.289	2101.05	47561.2	56603.5	751.424	271212
			1059.02	62.8885	664.556	320.55	14258.9	48424.3	100710	106301
			434.52	154.721	471.267	4077.69	24627.8	36621.8	33718.9	242382
			179.688	570.95	461.015	1258.7	27112.7	41319.7	30024.1	51119.1
			324.422	348.462	9.98256	8470.21	1043.7	27913.6	88874	140277
			276.891	103.853	424.1	1236.5	45118.4	42848.8	20650.5	20180.2
			279.526	283.422	543.711	8918	30838.8	110805	206587	127010
			401.908	156.012	406.27	297.821	10569.1	14573.7	32314	97204
			238.75	194.652	902.047	9907.25	51245.2	56103.2	8947.47	135822
			538.9	183.15	268.038	7024.84	620.967	444.875	30002	63649.8
			714.335	470.524	202.583	2960.7	135684	337576	11668.3	41283.7
			358.417	87.3152	246.102	542.247	57731.5	15031.1	118858	162685
			277.107	107.361	209.523	583.111	38329.5	609.181	97039.5	112477
			428.489	360.866	231.194	471.236	132.529	16384.9	71132.4	101537
			651.069	264.699	286.567	279.132	86704	65614.6	90211.6	113311
			257.045	105.267	1334.74	767.04	50449.3	23564.6	46318.6	42476.6
			127.688	333.265	886.673	312.475	114981	61090.6	124408	61198.2
			339.413	485.039	346.368	187966	12322.3	65079.7	105143	81074.4
			309.026	957.138	384.767	196287	273.445	58229.4	51381.3	34499.3
			392.3	341.922	465.363	5511.86	6776.02	108262	40101.8	136081
			251.197	363.5	224.111	501.75	39506.2	126402	97628.1	49862.3
			380.667	157.247	100819	14743.5	19196.2	45402.4	29547.9	48442.3
			96.8209	462.471	518.074	790.25	56620.4	31952.2	81743.9	221744
			128.111	84.0116	283.134	107.172	3766.81	62235.7	13993.5	30490
			254.386	505.486	194.94	158.215	15023.1	75844.2	113705	112010
			325.84	374.431	476.767	484.733	15711.9	13009.7	99856.6	113258
			419.187	474.021	376.656	20989.8	540.842	32244.2	39552.8	55803.8
			610.85	621.311	192.545	532.787	50563.7	18344.1	321850	44121.1
			506.5	416.235	160.189	160905	4967.28	28195.7	78348.2	50495.7
			137.133	440692	426.324	312.912	147962	23287.3	106045	12996.5
			563.424	309.1	357.558	3457.87	39093	109736	19658.3	19314.4
			567.667	1050.67	516.805	12502.9	12215.9	2224.98	42023.3	111756
			448.077	338.5	396.72	12513.5	6673.1	43634	80050.9	88635.3
			163.333	265.735	215.5	4657.53	726.083	14061.4	43842.7	92757.9
			334.385	86.625	446.875	472.865	567.967	106867	43529.6	24139
			961.528	511.236	2275.66	763.217	80134	17971.9	168319	46594.2
			515.95	596.157	597.623	23951.7	16028.4	3107.42	74798.5	34701.7
			460	426.45	237.144	5746.41	11040.6	42152.1	58780.9	55604.2
			283.571	20.3351	227.73	135219	118669	20435.1	72161.8	73366.9
			377.476	123.459	205.15	16230.4	16666.2	11536.7	48405.1	93205.8
			485.263	2302.47	1136.31	8235.19	142921	229651	217385	106256
			230.128	517.449	900.952	428.409	804.604	92399.8	21855.8	743.236
			294.406	476.87	218.294	30115.9	1242.33	64404.9	76780.8	350400
			353.889	158844	506	493.477	32225.8	23178.6	45634.7	136026
			237.318	574.333	403.125	21828.1	4110.69	72683.8	87808.2	164793
			754.066	164.36	311.3	190.389	6342	137306	54487.4	74838.1
			645.094	174.909	833.349	10520.7	78669.3	166117	38420.8	60147
			291	178.778	634.027	3418.49	49266.6	11756	191.834	31893
			468.9	299.678	374.636	8938.24	740.056	48689.3	167724	116853
			254.304	351.453	271.733	233.283	54918.8	77373.7	34434.5	149316
			369.608	443.827	292.792	1925.34	186390	36473.7	24849.5	169381
			631.635	612.458	782.528	6770.92	182336	18154.7	27540.4	355.575
			187.6	158.576	238.792	1138.19	65985.8	104920	51684.9	15148
			352.581	303.333	328.164	6714.45	8831.36	48391.1	100111	246385
			416	304.078	184.736	208249	24322.1	5983.38	25862.2	107584
			121.863	692.922	67.9278	7819.15	18034.1	93384.5	28620.1	166629
			457.767	174.285	477.48	277.4	18792.8	48955.3	21147.9	128569
			598.724	181.5	863.601	374.863	7084.32	68170	93043.2	79423.6
			351.604	311.911	353.887	24861.2	14056.8	28765.4	128480	68310.2
			451.591	320.848	456.25	8870.44	11171.3	10492.4	69850.2	76222.6
			1079.91	315.402	361.972	4048.65	36469	12765.7	10183.4	16941.5
			214.494	280.083	674.288	3208.55	3522.35	14255.6	120944	90050.1
			300.79	2954.68	634.098	10144.4	101821	110447	97319.4	283391
			677.156	232.557	150.744	27448.2	4157.01	36732.9	56964.2	20864.1
			737.81	422.816	526.16	122.417	11856.5	79276.3	461059	144026
			109.669	3617.22	367.075	11152.9	25018.7	20536.1	23132.8	32381
			394.156	319.437	264.357	153.506	65140.8	91615.1	82646.2	100642
			572.332	171.656	422.84	21188.4	7958.04	99690.5	163166	64848
			601.823	430.441	56.1793	13534.2	2225.09	10091.3	477.452	80235.7
			977.826	293.164	135.167	246.97	1855.47	6836.77	41633.3	109595
			1067	412.259	411.331	473.138	429034	114740	124491	128786
			1215.45	411.944	609.242	32052.5	74433	59776.4	208668	71120.5
			286.219	557.4	168.156	762.212	14511.8	28599.9	52159	21179
			318.483	197.667	321.588	5285.78	67255.8	28615.6	1373.51	89618.2
			326.579	267.598	170.659	327.524	65906.8	30335.7	119941	58678.1
			212.218	183.206	187.167	656.036	15780.2	27734.2	21321.3	224519
			543.816	523	326.611	140772	16952.8	11366.5	80024.1	20754
			336.833	182.294	403.444	13012.6	8158.18	53096.2	112742	4647.45
			790.397	1051.54	149.799	276.011	26078.5	200284	19640.4	177.556
			446.023	224.969	190.527	13727.5	13030.2	24648.1	95367.4	123140
			957.629	437.3	97.5114	196.108	50317.9	144739	66875.6	86006.9
			556.596	203.625	611.616	2043.67	65873.4	49242	41944.2	17982.2
			216.768	297.625	148.869	421.906	11343.5	21252.9	64688.8	147856
			288.5	77353.9	586.241	2062.36	430.849	61776.5	70273.3	133446
			405.418	663.392	510.599	698.067	64953.5	101438	88560.7	61198.2
			370.483	300.4	208.347	2236.85	45021.8	83102.2	38832.4	43941.5
			832.606	667.137	0.458333	7562.09	19400.3	11483.2	24939.6	80651.9
			589.538	376.57	28278.1	118873	26492	235973	20526.3	61211.1
			164.962	227.378	400.944	1271.29	33742.4	100875	37493	108588
			375.77	254.592	511.227	9909.49	31922.8	22549.4	8812	134368
			189.411	272.6	385.77	949.731	219781	14664.7	73389.7	81657.8
			356.789	277.8	6358.11	274607	417.962	13798.9	95876	69079.9
			338.789	255.653	291.186	79.1667	8078.62	34036.1	43021.3	88.4128
			204.795	501.972	700.361	646.463	452.531	30691.5	58162.4	98900.7
			120.071	364.519	1017.22	1417.17	80917	126059	383.176	64413.9
			309.483	437.337	142.236	245.233	27240.5	291.33	71251.3	24631.8
			994.271	402.2	443.442	259.698	54838.4	101024	13924.3	46260.5
			531.139	316.905	329.413	1004.22	36523	164796	40199.4	41031.7
			492.65	462.206	458.054	784.6	21813.1	33850.5	43099.2	19330.9
			5.72973	410.722	296.036	21195	269.705	993.795	54774.7	216441
			1418.5	223376	281.344	754.077	14026	137015	19662.2	49525.1
			168.385	389.539	287.053	210.475	14495.4	412610	50862.2	11626.6
			578.48	465.865	842.893	850.415	101180	4750.56	65234.6	66256.4
			1118.17	400.086	147.101	16821.7	2490.22	47355.4	225647	276748
			429.2	41.8476	1082.33	13280.9	11320.7	318878	30615.1	35640.3
			981.327	349.878	426.811	16751.1	103704	56094.8	73866.2	134618
			272.432	318.875	218.649	39059.2	3960.87	28187.1	61009.2	105813
			1424.91	130.616	198.209	2609.99	51874.7	9045.74	2649.31	104386
			36.5568	517.078	348.938	28112.7	16795.9	27195.1	28518.7	272536
			1318.38	465.333	1224.89	543.805	59540.5	31272.5	22330.2	128453
			64.9831	470.275	243.521	23125.8	4019.41	77961.8	87281.3	133339
			554.511	387.082	180.42	70565.2	97145.4	59715.4	100047	3863.43
			281.725	28725.7	437.529	221.825	142.688	70950	34816.4	81995.6
			401.863	379.856	296.4	89394.3	22639	50753.2	70587.4	11032.6
			428.201	343.842	1913.26	2316.37	15965.5	47280.6	10540.1	146939
			706.965	447.556	1978.17	1525.64	8901.52	25249.5	227742	96359.2
			235.747	253.196	393.764	37630.7	1016.37	52693	22916.1	29326.9
			539.583	746.731	931.95	16336.6	12414.4	11519.7	10504.7	54762.3
			908.478	353.631	200.444	73213.6	37870	180691	163950	134161
			26.6622	372.167	466.301	578.24	5160.28	78304.5	76578.6	32499.2
			318.24	366.127	75.0608	5655.91	15170.9	36395.5	28443.1	88011.7
			279.432	286.889	632.788	32014.4	103690	70873.7	9108.57	8009.86
			1088.01	166.892	221.267	1421.6	566.627	26315.4	252.283	69378.4
			795.007	158.791	277.482	124662	35440.2	65640.1	57699.7	34043.6
			471.361	501.278	74.3333	610.41	182256	51411.6	68060.5	95007.8
			506.375	373.827	362.98	1987.95	26791.9	456670	67071.8	74518.3
			669.674	6.70455	239.533	350.792	36230.1	169045	18065.6	179550
			235.24	521.13	454.69	514.552	20604	86584.3	77601.1	53815.2
			601.289	375.345	433.917	2284.89	150488	48155.4	29627.6	61658.7
			583.873	194.636	228203	913.314	8080.8	52457.2	63607.6	31670.1
			177.583	256.088	265.185	4752.03	2189.94	16193.3	51260.1	138813
			856	441.585	234.625	1660.89	3531.45	19243.7	29134.5	231645
			458.474	461.387	133.717	67668.3	514642	10705.1	52239.5	416.358
			487.638	929.661	813.868	692.789	14150.9	47449.4	68556.7	446912
			153.188	609.786	403.649	281.8	30889	139508	143024	220024
			367.39	79.2389	270.483	14243.3	17440.5	39940.3	73960.6	92219.4
			296.646	162.459	103.585	760.877	979.683	30784.2	111977	431.784
			100.478	521.747	224.297	13420.6	17182.9	2573.64	97663.6	53226.5
			941.536	217.483	5649.2	21074.9	4095.35	7992.13	37724.1	219993
			434.928	315.215	582.412	3856.82	9215.29	20919.1	200953	79243.5
			346.483	235.972	4192.42	4903.44	35810.6	108758	37115.4	45349.8
			185.687	310.5	309.375	3124.77	49207.4	11140.5	92315.1	103188
			304.617	988.32	464.2	3266.97	183760	953.524	49500.7	129881
			134.25	231.62	267.188	276.65	24904.4	200570	153208	190293
			288.727	212.598	176.204	655.917	93369.3	70889.6	184304	110778
			493.457	155240	724.667	119583	77107.4	58210.5	40592.7	143
			319.696	383.929	335.833	8772.41	35025.8	253457	28853.8	183226
			105.15	197.822	731.078	2482.21	5903.42	145737	74225.4	416454
			210.674	475.056	208.533	6579.64	3545.42	11936.4	249856	107663
			267.531	162.082	1108.39	9665.19	58195.7	23929.5	29700.7	40879.2
			380.997	110.385	268.33	1902.08	8009.85	72107.9	18696.2	131899
			507.992	262.664	7366.03	6363.52	100596	126494	37885.5	425.028
			530.682	223.674	743.953	174251	21707.2	18955.4	21699.4	70306.3
			449.978	412.681	2502.52	642.667	48019.6	51206.6	10286.8	53700.5
			196.464	209550	340.945	5210.31	55175.5	133126	57903.4	22392.6
			59.475	493.849	681.373	1332.55	324764	13722.7	116273	2084.08
			336.19	212.295	794.736	455.401	63028.6	132383	82602.1	74580.1
			456.61	1127.24	286.576	617.406	143204	62475.9	36950.3	133131
			246.958	294.827	510.588	121.109	18105.7	9296.18	53167.8	72391.8
			327.241	679.018	15.8446	39714.2	3927.19	28377.8	135253	51449.3
			803.601	276.609	955.798	83640.7	110858	41074	38118.8	56145.1
			322.076	486.544	285.122	2330.37	13003.4	20995.3	212639	255694
			418.474	793.39	225.33	9580.71	118289	72952.9	174038	709275
			615.923	596.276	175.289	112.814	25899.2	31315.7	142592	6785.11
			307.281	627.609	161.978	56249.7	101529	71008.8	41757.3	95275.1
			242.727	129.163	407.154	16844.5	32294.1	3656.4	42880.9	82534.6
			331.943	150.393	290.842	1411.27	104848	9941.35	72441.1	166240
			321.306	276.183	343.919	79739.6	14705.4	73329	58709.1	45777.6
			617.453	244.867	1125.44	593	31989.2	43895.3	159867	75287.2
			392.189	102.912	445.717	627.583	66117.6	155218	25967.8	16948.4
			421.452	136.5	436.547	365.163	21231.4	294672	294974	19886.5
			461.052	363.592	344.048	194.065	131216	62602.2	56580.8	98597.9
			364.967	318.664	299.976	3276.64	19743.5	3557.19	83398.6	215472
			547.645	14.7794	262.081	1884.82	28250.1	49333.6	86932.6	100967
			724.656	603.679	207.273	128.635	57582.3	106984	11219.4	149477
			332.149	882.508	149.743	2241.12	24653	112951	70725.2	276015
			1010.56	522.954	1274.65	598.154	5345.94	87435.2	185.25	192760
			420.479	80104.1	445.912	30165.6	55532.2	48002.7	266529	98182.5
			336.095	80489	357.194	483.2	56178.7	91549.3	82854.6	67142.2
			440.853	279.651	976.467	351.5	66099.4	36062.9	67307.2	29812.6
			697.275	761.187	1555.13	3114.04	41465.6	25399	68157.5	72129.6
			502.219	166.844	881.747	281.023	4846.72	111424	9599.68	160599
			481.613	599.906	1001.82	18044.7	50466	5600.49	54689.6	106930
			192.649	396.156	572.375	72343.5	820.74	29444.8	92802.5	45441.8
			336.818	609.272	686.946	515.785	53339.2	22097.9	36555.7	63263.1
			378.166	208.125	687.45	834.123	237628	14194.7	60156	40372.3
			289.919	541.765	325.634	85729.3	53568.2	25392.5	92901.6	95409
			608.4	2922.16	501.056	5777.16	46266.8	57520.6	177805	178611
			1089.31	192.256	370.838	305.87	86772.3	1462.7	1980.54	3006.71
			747.5	332.528	210.919	219.25	52965.8	293654	57662.8	62292.5
			700.982	422.111	330.939	263.917	141975	97923.1	148232	111219
			741.911	84.0655	612.212	2766.45	360.556	62460.1	61463.7	166163
			614.294	116.771	320.361	5099.52	1848.19	50283.5	91674.5	115516
			748.821	557.133	117.983	1050.81	41073.4	120823	90440.5	121786
			437.256	360.676	381.053	466.167	108726	25515.5	81744.7	239463
			378.277	394.933	1425.78	471.132	7910	79597.8	139776	28914.5
			294.069	11734.7	381.812	487.41	169.656	18172	48495.1	290.625
			584.011	393.5	184.381	15071.8	23955.9	4582.75	65274.4	53449.5
			261.226	265.089	700.193	17376.9	3910.15	160447	21417.7	72054.2
			135.578	653.92	317.217	647.884	5774.33	31743.3	124942	50488.8
			61415.4	48.9091	435.373	454.205	159373	18526.1	46377.1	13761.9
			401.36	37.7762	9185.73	4529.95	484.189	22632.6	62006.8	107066
			686.05	431.469	428.142	3309.6	3423.7	15627.8	47966.6	133524
			311.416	94.0843	419.25	16065.6	42198.5	42784.3	27269.1	94874.9
			325.627	323.22	253.074	29335.4	72303.2	14502	54.4917	92135.1
			314.44	770.682	222.442	536.255	133155	69736.3	13598.1	70875.3
			231.936	243.296	270.703	13391	1420.38	94621.6	206236	369.867
			362.191	321.307	1205.37	544.431	17448.5	6795.94	81606.9	279909
			891.207	278.183	221.319	2940.25	46494	269.81	21674.9	92277.2
			602.86	164.396	468.669	9062.32	602.688	133520	10676.8	67108.1
			184.625	233	312.469	562.933	46993.8	37753.3	24905.5	421490
			486.418	467.269	299.201	6820.28	110110	398222	37171.7	237939
			695.32	724.046	235.115	650.969	8422.42	509.975	99275.3	148864
			144.372	2088.02	359.5	6565.43	5681.43	15190.6	94659.9	41607.9
			421.995	432.606	694.667	1468.22	299164	42358.2	45772.6	31237.5
			414.265	233.9	327.702	26354.3	80290.9	9005.95	40098.2	24856.6
			337	283.853	246.839	17459.3	33515.4	152115	5444.19	53550.4
			499.292	234.905	670.958	671.961	3990.99	80350.2	54958.5	79331
			419.017	524.419	192.426	5423.36	15879	21880.1	17856.6	67936.9
			277.438	603.308	133.649	3573.36	28579.1	224185	20799.2	128340
			439.268	394.625	382.76	146.689	27491.9	56881.8	82963.8	65855.9
			398.045	421.542	369.795	22317.8	9661.51	23061.7	106240	95660.5
			210238	233.494	261.472	392.292	4698.5	258474	8795.62	118494
			169	485.625	296.486	533.911	32147.3	35503.5	29993.2	304253
			338.712	113.571	393.111	549.858	12225.8	186510	341.5	21224.4
			313.682	101.466	254.133	280.035	134129	141464	188626	85321.1
			139.655	272.012	4748.23	788.172	24948.3	35314.3	29403.8	102685
			644.913	1026.08	289.665	9220.67	2911.01	118772	201127	107527
			476.088	495.163	266.679	6824.07	116.46	91107.4	72808.5	116002
			1082.13	104.125	233.432	230840	140072	116538	6490.39	48077.4
			339.549	342.947	234.209	460.68	63480.8	58838.2	28753.3	33280.8
			446.987	405.498	630.611	241.548	4755.85	106285	85660.9	213203
			635.267	476.248	513.044	246.422	11725.3	30645.5	80340.5	55148
			138.738	365.081	232.244	204290	45196.2	6344.57	42325	27276.4
			466.619	354.256	653.682	87459.5	15411.3	43084.9	114581	57240.6
			144.649	197.429	3633.32	4489.22	314.358	107503	72038.4	220831
			253.457	114.4	382.967	7511.36	497580	161837	67669.1	54636.4
			767.441	317.473	193.316	4262.03	3305.81	26083.7	85149.2	150476
			209.849	291.391	220.006	428.235	15998	6198.85	25832.9	85844.5
			374.506	281	448.878	390.065	122816	158761	13095.8	21545.4
			260.665	413.616	195.125	8966.65	14817.6	17741.2	44041.9	83704.3
			408.888	151.595	1270.23	2192.54	69479	92487.4	72654.8	156235
			272.84	465.403	163.878	91512.2	5816.12	124646	25463.9	37960.8
			221.203	766.223	247.346	375.875	113819	87126.9	163330	54731.1
			346.083	256.23	529.416	7891.11	17976.1	5105.04	193683	14036.4
			741.746	688.647	257.045	920.983	126884	43624.4	50105.3	34518.3
			446.16	688.623	18722.3	165.94	10684.1	16414	74978.6	22103.2
			919.413	289.466	1224.48	1058.4	11253.1	11601.8	96215.8	246378
			487.74	1234.33	411.509	36.525	49871	54187.1	33829	79542.9
			147.893	492.328	473.306	26147.1	29698.6	50001.5	54551.4	141890
			688.56	437.368	3608	4741.56	8215.73	20969.5	30487.6	111515
			185.583	321.969	236.375	301.031	9983.51	56495.1	5958.01	26849.8
			170.93	279.125	601.868	739.394	10838.4	26049.7	87995	53721.9
			639.333	372.2	9315.19	10257.1	55943.5	68617	26511.6	255820
			432.867	410.423	2563.55	2035.79	30132	50879	123011	89862
			492.88	369.367	256.99	34239.4	46960.1	107909	43621.4	26120.3
			437.634	270.736	380.665	464.736	16265.3	119024	411.125	169773
			476.73	351811	420.436	4604.17	13419.2	167695	221050	6498.36
			416.8	118.639	102.023	22509.7	41320.2	9954.73	34089.3	34069
[truncated: 5,646 more rows]

## Sheet: Figure 4c,d,e, Sup Fig 10
Figure 4c,d,e, Sup Fig 10
												2660000
		Viability %			Delivery			Cell number			Relative cell number			Yield
	Replicate	1	2	3	1	2	3	1	2	3	2	3	4	1	2	3
	Unstretched	98.8362	99.0061	98.7	0.6411	1.6037	3.28	2880000	2460000	2640000	1.08271	0.924812	0.992481	0.00686045	0.0146838	0.0321302
	P = 1 bar	97.8385	98.6722	98.4188	3.6066	1.3325	3.7802	2900000	2610000	2350000	1.09023	0.981203	0.883459	0.0384702	0.0129009	0.0328684
	P = 2 bar	98.7396	98.6077	98.3388	11.4226	16.9702	20.5389	2100000	2740000	3730000	0.789474	1.03008	1.40226	0.0890418	0.172372	0.283223
	P = 3 bar	97.6368	98.1679	97.8848	58.2241	54.9835	63.1052	2690000	2490000	3040000	1.01128	0.93609	1.14286	0.574893	0.505265	0.705947
	P = 4 bar	95.1848	95.5228	96.5909	88.5425	89.9289	86.4638	2410000	2590000	2560000	0.906015	0.973684	0.962406	0.76358	0.83642	0.803765
	P = 5 bar	90.6302	92.5267	92.8222	97.3265	92.7308	94.5162	2060000	2430000	2440000	0.774436	0.913534	0.917293	0.683108	0.783819	0.80476
	P = 6 bar	85.6386	88.2955	85.9845	95.8377	95.273	96.7156	2120000	2220000	2226000	0.796992	0.834586	0.836842	0.654124	0.702069	0.695921
	P = 7 bar	76.9451	82.6674	78.5808	96.7421	89.752	94.3311	1890000	2550000	2430000	0.710526	0.958647	0.913534	0.528904	0.711274	0.677167

## Sheet: Figure 4f,g
Figure 4f-g
				Unstretched
				Viability, 90 min	Viability 24 hours	Cell Number, 90 min	Cell Number, 24 hours
			Replicate 1	97.4095	93.7696	180000	377778
			Replicate 2	98.6196	93.7696	210000	633333
				P = 5 bar
				Viability, 90 min	Viability 24 hours	Cell Number, 90 min	Cell Number, 24 hours
			Replicate 1	96.9162	91.3835	195000	400000
			Replicate 2	92.2581	88.414	210000	422222

## Sheet: Figure 4h
Figure 4h
			Cell concentration, x10^6/mL	1	3	10	30	100
				Viability
			Control	96.9044	95.3343	97.3723	97.5919	97.616
		Stretched	Replicate 1	85.0266	90.9808	92.9412	95.3343	95.6617
			Replicate 2	83.0454	91.1469	93.8891	94.1202	94.5761
			Replicate 3	85.43	91.3866	93.6035	94.4432	94.7277
				Delivery efficiency
			Control	1.9642	1.7916	2.5898	3.5218	3.3304
		Stretched	Replicate 1	94.6643	89.6414	91.4105	93.9558	98.0433
			Replicate 2	92.4242	86.7509	91.1429	94.7015	98.6453
			Replicate 3	89.3814	93.2644	92.5801	94.3216	97.8841

[truncated: 27 more sheets: Figure 4i, Figure 4j,k, Figure 5a, Figure 5b, Sup Fig 21, Figure 5c, Figure 5d, Sup Fig 23, Sup Fig 3a,b, Sup Fig 3c,d, Sup Fig 4, Sup Fig 5b,c, Sup Fig 5e,f, Sup Fig 6, Sup Fig 8a, Sup Fig S8b, Sup Fig 9a, Sup Fig 9b, Sup Fig 11, Sup Fig 12, Sup Fig 13a, Sup Fig 13b …]
